# Supplementary material for: Profiling of H3K27Ac Reveals the Influence of Asthma on the Epigenome of the Airway Epithelium
Source: Front Genet. 2020 Dec 10;11:585746. doi: 10.3389/fgene.2020.585746 (PMC7758344; doi:10.3389/fgene.2020.585746)
Supplement: Supplementary Table 1 — Clinical characteristics of study volunteers. ACQ, asthma control questionnaire; FEV1, forced expiratory volume in 1 s; PC20, provocative concentration of histamine to cause a 20% decrease in FEV1; SPT, skin prick test. [file Data_Sheet_1.xlsx]

## Sheet: Table S1
Table 1: Clinical characteristics of study donors.
Group	Donor	Age	Sex	ACQ	Baseline FEV1 (L)	FEV1 (%predicted)	PC20	No. SPT +ve	Total IgE (IU/mL)
Healthy	H009	39	M	N/A	4.51	104	>8	Neg	23.2
	H108	40	F	N/A	2.59	95	>8	Neg	23
	H002	40	F	N/A	3.3	128	>8	Neg	22.3
Asthma	A156	31	F	1.17	3.17	100	1	2	58.4
	A110	34	M	1.33	3.77	92	1	2	42.6
	A003	35	F	1.33	3.18	96	8	4	800
	A149	38	M	1.5	2.58	64	0.48	2	67.9
ACQ – asthma control questionnaire, FEV1 – forced expiratory volume in 1 second, PC20 - provocative concentration of histamine to cause a 20% decrease in FEV1. SPT – skin prick test.

## Sheet: Table S2
Table 6: Statistics for H3K27ac ChIP-Seq data and analysis.
Group	Donor	Library Sequenced	Read Length	Sequence Type	Merged Raw Reads	All Mapped Reads	Unique Mapped Reads	MACS2			ROSE		DiffBind
								Peaks	>5 Fold	q value <0.05 (FDR 5%)	All Enhancers	Super Enhancers	All Intervals	Test Intervals	FRiP
Healthy	H009	1	50	Single	13879950	13026742	10128187	70369	48769	70368	24389	1185	70368	42168	0.09
	H108	2	50	Single	28228141	27193857	13864119	35983	21457	35930	17121	1141	35982		0.09
	H002	1	50	Single	8093042	7343887	2571989	62502	21317	58292	31467	1329	62501		0.05
Asthma	A156	1	50	Single	15672720	14739468	11893423	86049	72317	86048	28535	1870	86048		0.2
	A110	2	50	Single	26096005	24068329	18846838	45127	29034	44741	20277	1321	45126		0.15
	A003	2	50	Single	18177464	14197329	10203580	43605	18560	42350	25112	1825	43604		0.08
	A149	4	50	Single	22484239	18213261	10865900	17163	12370	17121	13106	1442	17135		0.14

## Sheet: Table S3
Table 2:Differentially enriched regions (DERs) of H3K27ac in Asthma BECs. Table lists all DERs FDR<0.05, associated genes and H3K27ac enrichment across all study donors. Additional annotation by HOMER also included.
Chromosome	Start	End	DER_ID	Mean Reads/window	Mean Reads Asthma	Mean Reads Healthy	Asm vs Healthy Fold Change	p.value	FDR	GeneMapper Annotation			Reads/Donor							HOMER Annotation
										CLOSEST_GENE	PROXIMAL_GENES	OVERLAP_GENES	A003	A010	A149	A156	H002	H009	H108	Annotation	Detailed Annotation	Distance to TSS	Nearest PromoterID	Entrez ID	Nearest Unigene	Nearest Refseq	Nearest Ensembl	Gene Name	Gene Alias	Gene Description	Gene Type	CpG%	GC%
chr1	876529	877530	DER_1	3.42	1.28	4.45	-3.17	0.00132	0.023	SAMD11	FLJ39609,PLEKHN1,C1orf170,NOC2L,KLHL17	SAMD11	1.30721	13.6915	2.03849	3.20966	102.318	15.6746	25.5939	intron (NM_152486, intron 8 of 13)	CpG-18	15908	NM_152486	148398	Hs.335293	NM_152486	ENSG00000187634	SAMD11	-	sterile alpha motif domain containing 11	protein-coding	0.103896	0.730539
chr1	934104	935105	DER_2	3.73	1.54	4.75	-3.22	0.000198	0.00837	HES4	C1orf170,PLEKHN1,AGRN,NOC2L,ISG15,KLHL17	HES4	10.4577	5.47659	4.07699	4.81449	129.01	23.8851	26.6603	exon (NM_001142467, exon 3 of 3)	exon (NM_001142467, exon 3 of 3)	948	NM_001142467	57801	Hs.154029	NM_021170	ENSG00000188290	HES4	bHLHb42	hes family bHLH transcription factor 4	protein-coding	0.113886	0.736527
chr1	935254	936255	DER_3	4.64	2.72	5.63	-2.9	4.64e-05	0.00414	HES4	C1orf170,PLEKHN1,AGRN,NOC2L,ISG15,KLHL17	HES4	26.1441	9.58403	26.5004	7.48921	169.048	64.1913	90.6451	promoter-TSS (NM_001142467)	promoter-TSS (NM_001142467)	-202	NM_021170	57801	Hs.154029	NM_021170	ENSG00000188290	HES4	bHLHb42	hes family bHLH transcription factor 4	protein-coding	0.138861	0.768463
chr1	936282	937283	DER_4	4.75	3.21	5.66	-2.45	0.00382	0.042	HES4	HES4,C1orf170,PLEKHN1,AGRN,NOC2L,ISG15,KLHL17		40.5234	13.6915	8.15397	14.9784	202.412	44.0382	83.1802	Intergenic	CpG-24	-1230	NM_021170	57801	Hs.154029	NM_021170	ENSG00000188290	HES4	bHLHb42	hes family bHLH transcription factor 4	protein-coding	0.081918	0.678643
chr1	959526	960912	DER_5	5.54	3.89	6.47	-2.58	0.000681	0.0158	AGRN	HES4,ISG15,C1orf170	AGRN	23.5297	30.1213	44.8469	31.5617	329.198	90.3156	157.829	intron (NM_198576, intron 2 of 35)	intron (NM_198576, intron 2 of 35)	4716	NM_198576	375790	Hs.273330	NM_198576	ENSG00000188157	AGRN	CMS8|CMSPPD	agrin	protein-coding	0.027417	0.668349
chr1	994051	995417	DER_6	4.21	2.26	5.2	-2.94	0.00376	0.0416	AGRN	ISG15,AGRN		6.53603	0.684574	6.11548	17.1182	140.132	26.1244	70.3832	Intergenic	CpG	14953	NM_001205252	401934	Hs.568137	NM_001205252		RNF223	-	ring finger protein 223	protein-coding	0.087116	0.723482
chr1	998965	1000374	DER_7	4.75	3.05	5.69	-2.64	0.00228	0.0312	AGRN	AGRN		44.445	4.79202	14.2695	11.7688	162.375	38.8133	125.837	Intergenic	Intergenic	10018	NM_001205252	401934	Hs.568137	NM_001205252		RNF223	-	ring finger protein 223	protein-coding	0.048261	0.69078
chr1	1085349	1086350	DER_8	4.14	2.46	5.07	-2.61	0.00518	0.0496	MIR200B	MIR429,MIR200B,TTLL10,C1orf159,MIR200A		1.30721	13.6915	12.231	14.9784	140.132	22.3923	55.4535	Intergenic	Intergenic	13452	NR_038869	254099	Hs.680488	NR_038869	ENSG00000223823	LINC01342	-	long intergenic non-protein coding RNA 1342	ncRNA	0.032967	0.690619
chr1	1093198	1094199	DER_9	6.55	4.17	7.61	-3.43	0.000233	0.00929	MIR200B	MIR429,MIR200B,TTLL10,C1orf159,TNFRSF18,MIR200A		20.9153	46.551	22.4234	44.4003	802.977	76.1338	363.647	Intergenic	Intergenic	-8786	NR_029639	406984		NR_029639	ENSG00000207730	MIR200B	MIRN200B|mir-200b	microRNA 200b	ncRNA	0.058941	0.725549
chr1	1136515	1138032	DER_10	3.35	1.35	4.36	-3.01	0.00225	0.031	TNFRSF18	MIR429,MIR200B,TTLL10,FAM132A,SDF4,TNFRSF4,TNFRSF18,MIR200A,B3GALT6		18.3009	3.42287	2.03849	1.06989	95.6454	11.1962	26.6603	Intergenic	(CAGCC)n|Simple_repeat|Simple_repeat	4816	NM_148901	8784	Hs.212680	NM_004195	ENSG00000186891	TNFRSF18	AITR|CD357|GITR|GITR-D	tumor necrosis factor receptor superfamily, member 18	protein-coding	0.075148	0.750988
chr1	1181470	1182471	DER_11	3.52	2.21	4.37	-2.16	0.00515	0.0494	FAM132A	SCNN1D,UBE2J2,SDF4,TNFRSF4,TNFRSF18,B3GALT6	FAM132A	19.6081	4.79202	24.4619	4.27955	71.178	22.3923	40.5237	exon (NM_001014980, exon 1 of 8)	exon (NM_001014980, exon 1 of 8)	132	NM_001014980	388581	Hs.197613	NM_001014980	ENSG00000184163	FAM132A	C1QDC2|C1QTNF12|CTRP12	family with sequence similarity 132, member A	protein-coding	0.101898	0.741517
chr1	1206013	1207014	DER_12	2.8	0.62	3.83	-3.21	0.00152	0.025	UBE2J2	SCNN1D,UBE2J2,ACAP3,FAM132A,SDF4,PUSL1,B3GALT6	UBE2J2	1.30721	10.9532	2.03849	0.534944	55.6078	20.1531	19.1954	intron (NM_194458, intron 1 of 6)	intron (NM_194458, intron 1 of 6)	2721	NM_058167	118424	Hs.191987	NM_058167	ENSG00000160087	UBE2J2	NCUBE-2|NCUBE2|PRO2121	ubiquitin-conjugating enzyme E2, J2	protein-coding	0.017982	0.56986
chr1	1208593	1210011	DER_13	4.8	3.28	5.7	-2.42	0.00242	0.0323	UBE2J2	SCNN1D,UBE2J2,ACAP3,FAM132A,SDF4,PUSL1,B3GALT6	UBE2J2	7.84324	31.4904	32.6159	17.6531	197.964	46.2774	92.7779	promoter-TSS (NM_194457)	promoter-TSS (NM_194457)	-68	NM_194315	118424	Hs.191987	NM_058167	ENSG00000160087	UBE2J2	NCUBE-2|NCUBE2|PRO2121	ubiquitin-conjugating enzyme E2, J2	protein-coding	0.111425	0.739253
chr1	1216778	1218212	DER_14	4.55	2.35	5.58	-3.23	0.00043	0.0123	SCNN1D	UBE2J2,GLTPD1,TAS1R3,FAM132A,PUSL1,SDF4,B3GALT6,CPSF3L,ACAP3	SCNN1D	1.30721	10.9532	12.231	14.4435	213.534	43.2918	59.7191	intron (NR_037668, intron 3 of 16)	intron (NR_037668, intron 3 of 16)	1679	NR_037668	6339	Hs.512681	NM_002978	ENSG00000162572	SCNN1D	ENaCd|ENaCdelta|SCNED|dNaCh	sodium channel, non voltage gated 1 delta subunit	protein-coding	0.029289	0.627178
chr1	1293568	1294569	DER_15	4.69	3.15	5.59	-2.44	0.00121	0.0219	MXRA8	AURKAIP1,GLTPD1,TAS1R3,PUSL1,DVL1,LOC148413,CPSF3L,MRPL20,CCNL2	MXRA8	14.3793	22.5909	20.3849	18.1881	173.496	58.9664	84.2466	promoter-TSS (NM_001282585)	promoter-TSS (NM_001282585)	106	NM_032348	54587	Hs.515687	NM_032348	ENSG00000162576	MXRA8	-	matrix-remodelling associated 8	protein-coding	0.041958	0.668663
chr1	1354796	1355797	DER_16	3.62	1.52	4.63	-3.11	0.000245	0.00948	LOC441869	AURKAIP1,TMEM88B,MRPL20,VWA1,ATAD3C,LOC148413,CCNL2	LOC441869	1.30721	8.89946	24.4619	2.67472	86.7482	21.6459	51.1878	intron (NM_001243536, intron 2 of 2)	CpG	1528	NM_001145210	441869	Hs.381222	NM_001145210	ENSG00000235098	ANKRD65	-	ankyrin repeat domain 65	protein-coding	0.100899	0.741517
chr1	1562572	1563573	DER_17	3.28	1.45	4.25	-2.8	0.00074	0.0166	MMP23B	MIB2,MMP23A,MMP23B	MIB2	5.22883	4.10744	14.2695	4.81449	62.2807	11.9426	45.8558	exon (NM_001170689, exon 12 of 18)	exon (NM_001170689, exon 12 of 18)	-4488	NM_006983	8510	Hs.192316	NM_006983	ENSG00000189409	MMP23B	MIFR|MIFR-1|MMP22|MMP23A	matrix metallopeptidase 23B	protein-coding	0.055944	0.697605
chr1	1899883	1900884	DER_18	3.49	1.13	4.54	-3.41	0.000209	0.00869	KIAA1751	TMEM52,GABRD	KIAA1751	1.30721	8.21489	2.03849	4.81449	102.318	29.11	24.5275	intron (NM_001304360, intron 10 of 38)	intron (NM_001304360, intron 10 of 38)	34893	NM_001304360	85452	Hs.232092	NM_001003808	ENSG00000142609	CFAP74	C1orf222|KIAA1751	cilia and flagella associated protein 74	protein-coding	0.016983	0.650699
chr1	2136382	2137383	DER_19	3.38	1.51	4.36	-2.84	0.00266	0.034	C1orf86	LOC100128003,SKI,C1orf86	C1orf86	10.4577	10.2686	2.03849	2.67472	106.767	14.9282	14.9298	intron (NM_001282670, intron 2 of 7)	CpG	2290	NM_001146310	199990	Hs.107101	NM_182533	ENSG00000162585	FAAP20	C1orf86|FP7162	Fanconi anemia core complex associated protein 20	protein-coding	0.10989	0.756487
chr1	2145272	2146273	DER_20	3.98	2.34	4.9	-2.56	0.00392	0.0426	C1orf86	LOC100128003,C1orf86,SKI		20.9153	5.47659	10.1925	8.5591	142.356	14.1818	38.3909	Intergenic	Intergenic	-1613	NM_001282670	199990	Hs.107101	NM_182533	ENSG00000162585	FAAP20	C1orf86|FP7162	Fanconi anemia core complex associated protein 20	protein-coding	0.031968	0.650699
chr1	2158463	2159464	DER_21	4.33	2.56	5.29	-2.73	0.00194	0.0288	SKI	LOC100128003,C1orf86,SKI		16.9937	15.0606	4.07699	10.6989	182.394	28.3636	46.9222	Intergenic	CpG	-1171	NM_003036	6497	Hs.656507	NM_003036	ENSG00000157933	SKI	SGS|SKV	SKI proto-oncogene	protein-coding	0.148851	0.797405
chr1	2179168	2180169	DER_22	2.99	0.31	4.08	-3.77	5.62e-05	0.00456	SKI	C1orf86	SKI	1.30721	2.05372	6.11548	2.67472	66.7294	9.70333	31.9924	intron (NM_003036, intron 1 of 6)	intron (NM_003036, intron 1 of 6)	19534	NM_003036	6497	Hs.656507	NM_003036	ENSG00000157933	SKI	SGS|SKV	SKI proto-oncogene	protein-coding	0.035964	0.620758
chr1	2221334	2222335	DER_23	3.19	1.6	4.11	-2.52	0.00093	0.0188	SKI		SKI	9.15045	6.16117	10.1925	4.27955	17.7945	38.8133	55.4535	intron (NM_003036, intron 1 of 6)	intron (NM_003036, intron 1 of 6)	61700	NM_003036	6497	Hs.656507	NM_003036	ENSG00000157933	SKI	SGS|SKV	SKI proto-oncogene	protein-coding	0.027972	0.616766
chr1	2230165	2231166	DER_24	4	2.69	4.85	-2.16	0.00153	0.0251	LOC100129534		SKI	22.2225	10.2686	32.6159	6.95427	60.0564	48.5167	77.8481	intron (NM_003036, intron 1 of 6)	intron (NM_003036, intron 1 of 6)	53435	NR_024489	100129534	Hs.655313	NM_001127577	ENSG00000269896	LOC100129534	-	small nuclear ribonucleoprotein polypeptide N pseudogene	pseudo	0.037962	0.632735
chr1	2245511	2246512	DER_25	3.88	1.99	4.86	-2.87	0.000333	0.0108	LOC100129534	LOC100129534		19.6081	6.16117	20.3849	1.60483	82.2996	27.6172	74.6489	Intergenic	CpG	38089	NR_024489	100129534	Hs.655313	NM_001127577	ENSG00000269896	LOC100129534	-	small nuclear ribonucleoprotein polypeptide N pseudogene	pseudo	0.091908	0.740519
chr1	2274466	2276305	DER_26	4.58	2.97	5.51	-2.53	0.000839	0.0178	LOC100129534	LOC100129534,RER1	MORN1	6.53603	21.2218	32.6159	14.9784	133.459	50.7559	107.708	intron (NM_024848, intron 10 of 13)	intron (NM_024848, intron 10 of 13)	8715	NR_024489	100129534	Hs.655313	NM_001127577	ENSG00000269896	LOC100129534	-	small nuclear ribonucleoprotein polypeptide N pseudogene	pseudo	0.038064	0.653804
chr1	2382515	2384409	DER_27	5.03	2.29	6.12	-3.83	1.21e-06	0.000887	PLCH2	PLCH2,PEX10		1.30721	15.7452	26.5004	8.02416	200.188	107.483	148.231	Intergenic	Intergenic	-15436	NM_001303012	9651	Hs.170156	NM_014638	ENSG00000149527	PLCH2	PLC-L4|PLC-eta2|PLCL4|PLCeta2	phospholipase C, eta 2	protein-coding	0.036959	0.662269
chr1	2397268	2398697	DER_28	4.35	1.92	5.41	-3.49	1.77e-05	0.00275	PLCH2	PLCH2		16.9937	6.16117	26.5004	0.534944	86.7482	59.7128	123.704	promoter-TSS (NM_001303012)	promoter-TSS (NM_001303012)	-916	NM_001303012	9651	Hs.170156	NM_014638	ENSG00000149527	PLCH2	PLC-L4|PLC-eta2|PLCL4|PLCeta2	phospholipase C, eta 2	protein-coding	0.028691	0.665734
chr1	3229736	3230737	DER_29	4.17	2.32	5.15	-2.82	0.00141	0.0239	ARHGEF16		PRDM16	1.30721	15.0606	20.3849	10.1639	164.599	36.5741	35.1916	intron (NM_022114, intron 3 of 16)	intron (NM_022114, intron 3 of 16)	-140911	NM_014448	27237	Hs.87435	NM_014448	ENSG00000130762	ARHGEF16	GEF16|NBR	Rho guanine nucleotide exchange factor 16	protein-coding	0.052947	0.602794
chr1	3370451	3371452	DER_30	3.95	1.73	4.98	-3.26	0.00022	0.00898	ARHGEF16		ARHGEF16	10.4577	1.36915	14.2695	6.41932	129.01	17.9138	56.5199	promoter-TSS (NM_014448)	promoter-TSS (NM_014448)	-196	NM_014448	27237	Hs.87435	NM_014448	ENSG00000130762	ARHGEF16	GEF16|NBR	Rho guanine nucleotide exchange factor 16	protein-coding	0.088911	0.726547
chr1	3383455	3384456	DER_31	3.68	1.1	4.75	-3.65	7.75e-05	0.00534	ARHGEF16		ARHGEF16	1.30721	0.684574	32.6159	1.60483	73.4023	38.8133	62.9184	intron (NM_014448, intron 4 of 14)	intron (NM_014448, intron 4 of 14)	12808	NM_014448	27237	Hs.87435	NM_014448	ENSG00000130762	ARHGEF16	GEF16|NBR	Rho guanine nucleotide exchange factor 16	protein-coding	0.030969	0.663673
chr1	3384678	3385679	DER_32	3.89	1.15	4.99	-3.83	2.87e-06	0.00125	ARHGEF16		ARHGEF16	1.30721	8.89946	6.11548	3.74461	97.8697	42.5454	66.1176	intron (NM_014448, intron 4 of 14)	intron (NM_014448, intron 4 of 14)	14031	NM_014448	27237	Hs.87435	NM_014448	ENSG00000130762	ARHGEF16	GEF16|NBR	Rho guanine nucleotide exchange factor 16	protein-coding	0.038961	0.667665
chr1	3398710	3399711	DER_33	3.02	1.27	3.97	-2.71	0.000886	0.0183	ARHGEF16	ARHGEF16		1.30721	4.79202	14.2695	4.81449	53.3835	29.11	23.4611	Intergenic	Intergenic	28063	NM_014448	27237	Hs.87435	NM_014448	ENSG00000130762	ARHGEF16	GEF16|NBR	Rho guanine nucleotide exchange factor 16	protein-coding	0.030969	0.651697
chr1	3446948	3448196	DER_34	4.61	2.58	5.61	-3.03	0.000149	0.00714	MIR551A	MIR551A	MEGF6	14.3793	11.6378	4.07699	13.9085	126.786	82.8515	110.907	intron (NM_001409, intron 4 of 36)	CpG	29782	NR_030277	693135		NR_030277	ENSG00000207776	MIR551A	MIRN551A|mir-551a	microRNA 551a	ncRNA	0.084135	0.706966
chr1	3514311	3515312	DER_35	4.24	2.75	5.14	-2.38	0.00133	0.0231	MEGF6	MIR551A,TPRG1L	MEGF6	20.9153	19.8526	24.4619	5.88438	93.4211	30.6028	97.0436	intron (NM_001409, intron 2 of 36)	intron (NM_001409, intron 2 of 36)	13248	NM_001409	1953	Hs.593645	NM_001409		MEGF6	EGFL3	multiple EGF-like-domains 6	protein-coding	0.046953	0.643713
chr1	3606509	3607510	DER_36	4.19	2.77	5.06	-2.29	0.00462	0.0466	TP73	WDR8	TP73	11.7649	8.21489	10.1925	19.258	75.6266	52.9951	87.4459	promoter-TSS (NM_001126242)	promoter-TSS (NM_001126242)	-227	NM_001126242	7161	Hs.192132	NM_005427	ENSG00000078900	TP73	P73	tumor protein p73	protein-coding	0.055944	0.664671
chr1	3632711	3634842	DER_37	5.59	3.75	6.56	-2.81	0.000813	0.0175	TP73	CCDC27,KIAA0495	TP73	5.22883	29.4367	40.7699	35.3063	293.609	134.354	190.888	intron (NM_001204187, intron 4 of 11)	intron (NM_001204187, intron 4 of 11)	19166	NM_001204192	7161	Hs.192132	NM_005427	ENSG00000078900	TP73	P73	tumor protein p73	protein-coding	0.033318	0.628049
chr1	3688317	3689959	DER_38	4.28	1.85	5.34	-3.49	8.48e-05	0.00552	LOC388588	CCDC27,LRRC47,KIAA0495	LOC388588	10.4577	15.0606	2.03849	3.74461	169.048	29.11	65.0512	promoter-TSS (NM_001163724)	promoter-TSS (NM_001163724)	-187	NM_001288583	388588	Hs.22047	NM_001163724	ENSG00000235169	SMIM1	Vel	small integral membrane protein 1 (Vel blood group)	protein-coding	0.073082	0.720024
chr1	6085733	6086734	DER_39	2.81	0.77	3.82	-3.04	0.00432	0.0449	KCNAB2	KCNAB2,NPHP4	KCNAB2	1.30721	2.7383	2.03849	5.34944	2.22431	20.1531	62.9184	5' UTR (NM_003636, exon 1 of 16)	5' UTR (NM_003636, exon 1 of 16)	160	NM_172130	8514	Hs.440497	NM_003636	ENSG00000069424	KCNAB2	AKR6A5|HKvbeta2|HKvbeta2.1|HKvbeta2.2|KCNA2B|KV-BETA-2	potassium channel, voltage gated subfamily A regulatory beta subunit 2	protein-coding	0.04995	0.648703
chr1	6319816	6321928	DER_40	5.09	3.42	6.02	-2.6	0.00104	0.0201	GPR153	ICMT,HES3	GPR153	28.7586	23.2755	24.4619	18.723	262.469	42.5454	114.106	intron (NM_207370, intron 1 of 5)	CpG	163	NM_207370	387509	Hs.531581	NM_207370	ENSG00000158292	GPR153	PGR1	G protein-coupled receptor 153	protein-coding	0.097064	0.729295
chr1	6479701	6480702	DER_41	5.06	3.45	5.99	-2.53	0.00456	0.0463	HES2	ACOT7,MIR4252,TNFRSF25,ESPN	HES2	9.15045	20.5372	12.231	32.6316	220.207	54.4879	132.235	promoter-TSS (NM_019089)	promoter-TSS (NM_019089)	-222	NM_019089	54626	Hs.118727	NM_019089	ENSG00000069812	HES2	bHLHb40	hes family bHLH transcription factor 2	protein-coding	0.093906	0.696607
chr1	6484753	6485754	DER_42	3.34	1.63	4.29	-2.67	0.0015	0.0248	ESPN	ACOT7,MIR4252,TNFRSF25,HES2	ESPN	13.0721	2.7383	6.11548	5.34944	68.9537	17.9138	39.4573	exon (NM_031475, exon 1 of 13)	exon (NM_031475, exon 1 of 13)	405	NM_031475	83715	Hs.744222	NM_031475	ENSG00000187017	ESPN	DFNB36|LP2654	espin	protein-coding	0.093906	0.723553
chr1	7705067	7706068	DER_43	2.88	0.8	3.9	-3.1	0.000689	0.0159	VAMP3		CAMTA1	1.30721	5.47659	18.3464	0.534944	44.4862	15.6746	35.1916	intron (NM_015215, intron 7 of 22)	intron (NM_015215, intron 7 of 22)	-125762	NM_004781	9341	Hs.66708	NM_004781	ENSG00000049245	VAMP3	CEB	vesicle associated membrane protein 3	protein-coding	0.01998	0.592814
chr1	8121677	8122678	DER_44	4.67	5.27	3.03	2.24	0.00256	0.0334	ERRFI1	ERRFI1		88.8901	61.6117	95.8092	82.9163	11.1216	25.3779	19.1954	Intergenic	(CAAAA)n|Simple_repeat|Simple_repeat	-35784	NM_018948	54206	Hs.605445	NM_018948	ENSG00000116285	ERRFI1	GENE-33|MIG-6|MIG6|RALT	ERBB receptor feedback inhibitor 1	protein-coding	0.015984	0.436128
chr1	8156087	8157088	DER_45	3.69	4.45	-0.04	4.48	1.34e-06	0.00093	ERRFI1			75.818	47.2356	55.0393	28.887	2.22431	3.73205	1.06641	Intergenic	Intergenic	-70194	NM_018948	54206	Hs.605445	NM_018948	ENSG00000116285	ERRFI1	GENE-33|MIG-6|MIG6|RALT	ERBB receptor feedback inhibitor 1	protein-coding	0.011988	0.350299
chr1	8157697	8158698	DER_46	3.1	3.84	-0.04	3.88	7.45e-05	0.00526	ERRFI1			18.3009	16.4298	97.8477	26.7472	2.22431	3.73205	1.06641	Intergenic	L1MC1|LINE|L1	-71804	NM_018948	54206	Hs.605445	NM_018948	ENSG00000116285	ERRFI1	GENE-33|MIG-6|MIG6|RALT	ERBB receptor feedback inhibitor 1	protein-coding	0.006993	0.339321
chr1	8377794	8378795	DER_47	4.11	2.66	4.99	-2.33	0.00229	0.0314	SLC45A1	SLC45A1		19.6081	12.3223	42.8084	4.27955	135.683	32.8421	41.5901	intron (NM_001080397, intron 1 of 8)	CpG	149	NM_001080397	50651	Hs.463036	NM_001080397	ENSG00000162426	SLC45A1	DNB5	solute carrier family 45, member 1	protein-coding	0.085914	0.669661
chr1	8600702	8601703	DER_48	2.9	3.6	0.36	3.24	0.000914	0.0187	RERE		RERE	62.7459	34.2287	26.5004	3.74461	6.67294	0.74641	1.06641	intron (NM_012102, intron 8 of 23)	(CA)n|Simple_repeat|Simple_repeat	-46229	NR_132752	106632271		NR_132752		SNORD128	ZL43	small nucleolar RNA, C/D box 128	snoRNA	0.001998	0.333333
chr1	8772136	8773137	DER_49	3.07	3.83	-0.7	4.53	7.82e-05	0.00535	RERE		RERE	2.61441	47.2356	114.156	14.9784	2.22431	0.74641	1.06641	intron (NM_001042681, intron 1 of 22)	intron (NM_001042681, intron 1 of 22)	105063	NM_012102	473	Hs.463041	NM_012102	ENSG00000142599	RERE	ARG|ARP|ATN1L|DNB1	arginine-glutamic acid dipeptide (RE) repeats	protein-coding	0.006993	0.361277
chr1	9102231	9103232	DER_50	2.06	2.77	-0.7	3.47	0.00111	0.0208	SLC2A7	SLC2A7	SLC2A5	13.0721	20.5372	40.7699	5.88438	2.22431	0.74641	1.06641	intron (NM_003039, intron 4 of 11)	(TG)n|Simple_repeat|Simple_repeat	-16327	NM_207420	155184	Hs.531239	NM_207420	ENSG00000197241	SLC2A7	GLUT7	solute carrier family 2 (facilitated glucose transporter), member 7	protein-coding	0.00999	0.426148
chr1	9599428	9600429	DER_51	3.22	1.63	4.14	-2.51	0.00116	0.0214	SLC25A33	TMEM201	SLC25A33	6.53603	6.84574	8.15397	5.88438	51.1592	22.3923	40.5237	intron (NM_032315, intron 1 of 6)	CpG	400	NM_032315	84275	Hs.568613	NM_032315		SLC25A33	BMSC-MCP|PNC1	solute carrier family 25 (pyrimidine nucleotide carrier), member 33	protein-coding	0.132867	0.745509
chr1	9780892	9782430	DER_52	3.69	2.16	4.59	-2.43	0.00331	0.0385	C1orf200		PIK3CD	16.9937	3.42287	10.1925	8.5591	88.9725	22.3923	44.7893	intron (NM_005026, intron 15 of 23)	intron (NM_005026, intron 15 of 23)	-34029	NR_126366	101929074	Hs.661762	NR_126366	ENSG00000231789	PIK3CD-AS2	-	PIK3CD antisense RNA 2	ncRNA	0.039662	0.666017
chr1	9902944	9903945	DER_53	4.85	3.02	5.82	-2.8	0.00128	0.0226	CLSTN1	CLSTN1		28.7586	23.2755	2.03849	11.7688	169.048	58.9664	133.302	Intergenic	Intergenic	-18860	NM_001009566	22883	Hs.29665	NM_014944	ENSG00000171603	CLSTN1	ALC-ALPHA|CDHR12|CST-1|CSTN1|PIK3CD|XB31alpha|alcalpha1|alcalpha2	calsyntenin 1	protein-coding	0.021978	0.645709
chr1	10516602	10517603	DER_54	3.6	4.29	1.15	3.14	0.00246	0.0327	CORT	APITD1,DFFA,PEX14,APITD1-CORT,CORT		26.1441	38.3361	18.3464	54.0293	2.22431	14.1818	1.06641	Intergenic	Intergenic	7326	NM_001302	1325	Hs.412311	NM_001302	ENSG00000241563	CORT	CST-14|CST-17|CST-29	cortistatin	protein-coding	0.014985	0.438124
chr1	10703237	10704238	DER_55	3.75	2.26	4.64	-2.38	0.0037	0.0412	CASZ1		CASZ1	6.53603	2.7383	18.3464	13.3736	77.8509	43.2918	44.7893	intron (NM_001079843, intron 18 of 20)	intron (NM_001079843, intron 18 of 20)	152996	NM_001079843	54897	Hs.439894	NM_017766	ENSG00000130940	CASZ1	CAS11|CST|SRG|ZNF693|dJ734G22.1	castor zinc finger 1	protein-coding	0.023976	0.60479
chr1	10855968	10857437	DER_56	4.33	2.35	5.32	-2.97	0.00126	0.0224	CASZ1		CASZ1	13.0721	19.8526	14.2695	4.27955	222.431	15.6746	26.6603	promoter-TSS (NM_017766)	promoter-TSS (NM_017766)	31	NM_001079843	54897	Hs.439894	NM_017766	ENSG00000130940	CASZ1	CAS11|CST|SRG|ZNF693|dJ734G22.1	castor zinc finger 1	protein-coding	0.068074	0.635374
chr1	10880083	10881084	DER_57	3.52	2.04	4.41	-2.37	0.00442	0.0456	CASZ1	CASZ1		3.92162	4.79202	12.231	11.7688	71.178	27.6172	40.5237	Intergenic	Intergenic	-23850	NM_017766	54897	Hs.439894	NM_017766	ENSG00000130940	CASZ1	CAS11|CST|SRG|ZNF693|dJ734G22.1	castor zinc finger 1	protein-coding	0.021978	0.576846
chr1	10958030	10959305	DER_58	4.18	2.96	4.99	-2.03	0.00288	0.0355	C1orf127			19.6081	8.89946	38.7314	13.3736	95.6454	67.1769	52.2542	Intergenic	Intergenic	83427	NM_001170754	148345	Hs.127026	NM_173507	ENSG00000175262	C1orf127	-	chromosome 1 open reading frame 127	protein-coding	0.020392	0.61442
chr1	10969648	10970649	DER_59	3.03	1.41	3.96	-2.55	0.000887	0.0184	C1orf127			5.22883	2.7383	18.3464	4.27955	48.9349	36.5741	21.3283	Intergenic	Intergenic	71946	NM_001170754	148345	Hs.127026	NM_173507	ENSG00000175262	C1orf127	-	chromosome 1 open reading frame 127	protein-coding	0.020979	0.623752
chr1	11538544	11539545	DER_60	5.84	3.84	6.84	-3.01	0.00221	0.0307	PTCHD2		PTCHD2	44.445	3.42287	12.231	40.1208	313.628	89.5692	316.725	promoter-TSS (NM_020780)	promoter-TSS (NM_020780)	-251	NM_020780	57540	Hs.202355	NM_020780	ENSG00000204624	PTCHD2	DISP3	patched domain containing 2	protein-coding	0.110889	0.728543
chr1	11740647	11741648	DER_61	4.17	2.68	5.06	-2.38	0.00429	0.0448	MAD2L2	FBXO44,FBXO2,C1orf187,FBXO6	MAD2L2	22.2225	16.4298	8.15397	9.09404	137.907	22.3923	55.4535	5' UTR (NM_006341, exon 1 of 9)	5' UTR (NM_006341, exon 1 of 9)	124	NM_006341	10459	Hs.19400	NM_006341	ENSG00000116670	MAD2L2	MAD2B|POLZ2|REV7	MAD2 mitotic arrest deficient-like 2 (yeast)	protein-coding	0.0999	0.694611
chr1	11750905	11751906	DER_62	3.51	-0.16	4.66	-4.82	1.4e-06	0.00093	MAD2L2	FBXO44,FBXO2,FBXO6,MAD2L2,AGTRAP	C1orf187,MAD2L2	1.30721	0.684574	2.03849	2.67472	126.786	25.3779	18.129	promoter-TSS (NM_198545)	promoter-TSS (NM_198545)	273	NM_001127325	10459	Hs.19400	NM_006341	ENSG00000116670	MAD2L2	MAD2B|POLZ2|REV7	MAD2 mitotic arrest deficient-like 2 (yeast)	protein-coding	0.108891	0.728543
chr1	12632618	12633619	DER_63	2.99	1.09	3.97	-2.87	0.00112	0.0209	DHRS3		DHRS3	1.30721	5.47659	26.5004	0.534944	35.589	29.8564	37.3244	intron (NM_004753, intron 4 of 5)	intron (NM_004753, intron 4 of 5)	5933	NR_106788	102466722		NR_106788	ENSG00000276830	MIR6730	hsa-mir-6730	microRNA 6730	ncRNA	0.012987	0.543912
chr1	15737735	15738736	DER_64	2.91	0.88	3.92	-3.03	0.000285	0.01	EFHD2	CTRC,CELA2A	EFHD2	5.22883	3.42287	12.231	1.60483	60.0564	17.1674	22.3947	intron (NM_024329, intron 1 of 3)	intron (NM_024329, intron 1 of 3)	1844	NM_024329	79180	Hs.465374	NM_024329	ENSG00000142634	EFHD2	SWS1	EF-hand domain family member D2	protein-coding	0.016983	0.603792
chr1	15885104	15886547	DER_65	4.26	4.86	2.56	2.31	0.00183	0.028	AGMAT	CASP9,AGMAT	DNAJC16	70.5892	28.0675	120.271	59.3788	20.0188	11.1962	8.5313	intron (NR_109898, intron 7 of 14)	intron (NR_109898, intron 7 of 14)	25780	NM_024758	79814	Hs.461532	NM_024758		AGMAT	-	agmatinase	protein-coding	0.02079	0.438366
chr1	15928061	15929062	DER_66	3.37	3.98	1.59	2.38	0.0044	0.0454	DDI2	DDI2,AGMAT		23.5297	32.175	152.887	11.2338	2.22431	11.1962	7.46489	Intergenic	AluJo|SINE|Alu	-15392	NM_032341	84301	Hs.718857	NM_032341		DDI2	-	DNA-damage inducible 1 homolog 2	protein-coding	0.00999	0.416168
chr1	16075731	16076732	DER_67	4.07	2.09	5.06	-2.97	0.000938	0.0189	TMEM82	SLC25A34,TMEM82,FBLIM1		1.30721	21.2218	6.11548	6.95427	31.1404	79.8659	106.641	Intergenic	Intergenic	7244	NM_001013641	388595	Hs.454828	NM_001013641	ENSG00000162460	TMEM82	-	transmembrane protein 82	protein-coding	0.01998	0.578842
chr1	16084014	16085015	DER_68	3.63	1.84	4.59	-2.75	0.000105	0.00614	FBLIM1	FBLIM1,UQCRHL,TMEM82,SLC25A34		5.22883	9.58403	24.4619	3.74461	64.5051	44.0382	51.1878	promoter-TSS (NM_017556)	promoter-TSS (NM_017556)	-741	NM_017556	54751	Hs.530101	NM_017556	ENSG00000162458	FBLIM1	CAL|FBLP-1|FBLP1	filamin binding LIM protein 1	protein-coding	0.036963	0.628743
chr1	16491510	16492511	DER_69	3.92	2.46	4.8	-2.34	0.000889	0.0184	EPHA2	ARHGEF19,EPHA2		14.3793	19.1681	14.2695	5.88438	86.7482	56.7272	44.7893	Intergenic	Intergenic	-9428	NM_004431	1969	Hs.171596	NM_004431	ENSG00000142627	EPHA2	ARCC2|CTPA|CTPP1|CTRCT6|ECK	EPH receptor A2	protein-coding	0.015984	0.565868
chr1	16493915	16494916	DER_70	4.29	2.86	5.17	-2.31	0.00407	0.0435	EPHA2	ARHGEF19,EPHA2		30.0658	10.2686	8.15397	12.3037	126.786	41.0526	67.184	Intergenic	CpG	-11833	NM_004431	1969	Hs.171596	NM_004431	ENSG00000142627	EPHA2	ARCC2|CTPA|CTPP1|CTRCT6|ECK	EPH receptor A2	protein-coding	0.062937	0.649701
chr1	17305431	17308013	DER_71	5.32	4.07	6.15	-2.08	0.00312	0.0371	MFAP2	MFAP2,ATP13A2	MFAP2	26.1441	56.1351	65.2318	22.4676	244.674	94.0477	127.97	intron (NM_017459, intron 1 of 8)	CpG	451	NM_001135248	4237	Hs.389137	NM_002403	ENSG00000117122	MFAP2	MAGP|MAGP-1|MAGP1	microfibrillar associated protein 2	protein-coding	0.048025	0.646148
chr1	20512223	20513224	DER_72	3.6	1.63	4.59	-2.96	0.000514	0.0136	UBXN10	PLA2G2F,PLA2G2C	UBXN10	10.4577	2.7383	2.03849	7.48921	64.5051	34.3349	57.5863	intron (NM_152376, intron 1 of 1)	CpG	152	NM_152376	127733	Hs.432503	NM_152376	ENSG00000162543	UBXN10	UBXD3	UBX domain protein 10	protein-coding	0.054945	0.646707
chr1	20812533	20813534	DER_73	4.65	2.88	5.61	-2.73	0.00172	0.0268	CAMK2N1	MUL1	CAMK2N1	39.2162	8.21489	20.3849	6.95427	242.45	29.11	50.1214	promoter-TSS (NM_018584)	promoter-TSS (NM_018584)	-305	NM_018584	55450	Hs.731383	NM_018584	ENSG00000162545	CAMK2N1	PRO1489	calcium/calmodulin-dependent protein kinase II inhibitor 1	protein-coding	0.085914	0.721557
chr1	21423981	21424982	DER_74	3.21	3.86	1.21	2.64	0.00501	0.0485	EIF4G3		EIF4G3	15.6865	30.8058	114.156	18.1881	2.22431	14.9282	1.06641	intron (NM_001198802, intron 2 of 34)	AluJo|SINE|Alu	13395	NM_003760	8672	Hs.467084	NM_003760	ENSG00000075151	EIF4G3	eIF-4G 3|eIF4G 3|eIF4GII	eukaryotic translation initiation factor 4 gamma, 3	protein-coding	0.002997	0.38024
chr1	21628961	21629962	DER_75	3.97	2.57	4.84	-2.27	0.00466	0.0468	ECE1	ECE1	ECE1	6.53603	8.89946	20.3849	14.9784	115.664	55.2344	25.5939	intron (NM_001113348, intron 1 of 18)	intron (NM_001113348, intron 1 of 18)	9678	NR_038404	100506801	Hs.663049	NR_038404	ENSG00000231105	LOC100506801	-	uncharacterized LOC100506801	ncRNA	0.014985	0.558882
chr1	22458837	22459838	DER_76	3.77	2.37	4.64	-2.27	0.00305	0.0368	WNT4		WNT4	9.15045	19.1681	8.15397	8.02416	62.2807	37.3205	61.8519	intron (NM_030761, intron 1 of 4)	intron (NM_030761, intron 1 of 4)	10182	NM_030761	54361	Hs.25766	NM_030761	ENSG00000162552	WNT4	SERKAL|WNT-4	wingless-type MMTV integration site family, member 4	protein-coding	0.017982	0.597804
chr1	23810342	23811559	DER_77	4.12	2.71	4.99	-2.28	0.00514	0.0493	ASAP3	E2F2,ASAP3	ASAP3	22.2225	13.0069	6.11548	11.7688	120.113	34.3349	53.3206	promoter-TSS (NM_017707)	promoter-TSS (NM_017707)	-200	NM_001143778	55616	Hs.437379	NM_017707	ENSG00000088280	ASAP3	ACAP4|CENTB6|DDEFL1|UPLC1	ArfGAP with SH3 domain, ankyrin repeat and PH domain 3	protein-coding	0.089565	0.696223
chr1	25275773	25276774	DER_78	3.83	2.35	4.72	-2.36	0.00375	0.0416	RUNX3	RUNX3	RUNX3	1.30721	18.4835	36.6929	5.34944	31.1404	64.9377	76.7817	intron (NM_001031680, intron 1 of 5)	intron (NM_001031680, intron 1 of 5)	15228	NM_001031680	864	Hs.170019	NM_004350	ENSG00000020633	RUNX3	AML2|CBFA3|PEBP2aC	runt-related transcription factor 3	protein-coding	0.016983	0.573852
chr1	26496064	26497065	DER_79	4.2	2.52	5.13	-2.61	0.00078	0.017	ZNF593	CNKSR1,GRRP1,CATSPER4	ZNF593	11.7649	8.89946	18.3464	12.3037	135.683	33.5885	59.7191	exon (NM_015871, exon 1 of 3)	exon (NM_015871, exon 1 of 3)	176	NM_015871	51042	Hs.477273	NM_015871		ZNF593	ZT86	zinc finger protein 593	protein-coding	0.077922	0.652695
chr1	27022674	27023675	DER_80	3.83	1.95	4.8	-2.85	0.00322	0.0378	ARID1A		ARID1A	9.15045	2.7383	6.11548	10.6989	149.029	32.0956	9.59772	exon (NM_006015, exon 1 of 20)	exon (NM_006015, exon 1 of 20)	652	NM_006015	8289	Hs.468972	NM_006015	ENSG00000117713	ARID1A	B120|BAF250|BAF250a|BM029|C1orf4|ELD|MRD14|OSA1|P270|SMARCF1|hELD|hOSA1	AT rich interactive domain 1A (SWI-like)	protein-coding	0.133866	0.775449
chr1	27901429	27902784	DER_81	4.29	1.72	5.37	-3.65	1.8e-05	0.00279	AHDC1	FGR	AHDC1	1.30721	8.21489	22.4234	5.34944	182.394	37.3205	52.2542	intron (NM_001029882, intron 1 of 6)	CpG	27899	NM_001029882	27245	Hs.469280	NM_001029882	ENSG00000126705	AHDC1	MRD25	AT hook, DNA binding motif, containing 1	protein-coding	0.091513	0.70649
chr1	27960309	27961310	DER_82	3.61	2.11	4.51	-2.4	0.00233	0.0316	FGR	IFI6,AHDC1,FGR	FGR	22.2225	12.3223	8.15397	1.60483	62.2807	44.7846	44.7893	intron (NM_005248, intron 1 of 12)	CpG	918	NM_005248	2268	Hs.1422	NM_005248	ENSG00000000938	FGR	SRC2|c-fgr|c-src2|p55-Fgr|p55c-fgr|p58-Fgr|p58c-fgr	FGR proto-oncogene, Src family tyrosine kinase	protein-coding	0.068931	0.648703
chr1	28669896	28670897	DER_83	3.77	4.38	2	2.38	0.00345	0.0396	MED18	MED18,PHACTR4		74.5108	21.9064	124.348	22.4676	2.22431	8.21051	14.9298	Intergenic	AluSx|SINE|Alu	14883	NM_001127350	54797	Hs.479911	NM_017638	ENSG00000130772	MED18	p28b	mediator complex subunit 18	protein-coding	0.012987	0.452096
chr1	28743888	28744889	DER_84	4.4	5.03	2.54	2.49	0.000291	0.0101	PHACTR4	PHACTR4	PHACTR4	111.113	56.1351	195.695	26.7472	15.5702	17.9138	7.46489	intron (NM_001048183, intron 2 of 13)	AluJo|SINE|Alu	-20273	NM_023923	65979	Hs.225641	NM_023923	ENSG00000204138	PHACTR4	PPP1R124	phosphatase and actin regulator 4	protein-coding	0.005994	0.419162
chr1	28844313	28845314	DER_85	3.68	2.02	4.61	-2.59	0.00414	0.0439	RCC1	TRNAU1AP,SNHG3	RCC1	18.3009	1.36915	6.11548	8.02416	104.543	28.3636	29.8596	promoter-TSS (NM_001269)	promoter-TSS (NM_001269)	68	NM_001269	1104	Hs.469723	NM_001269	ENSG00000180198	RCC1	CHC1|RCC1-I|SNHG3-RCC1	regulator of chromosome condensation 1	protein-coding	0.100899	0.679641
chr1	29298842	29299843	DER_86	3.43	4.1	1.21	2.89	0.00252	0.0331	EPB41		EPB41	52.2883	17.1143	53.0008	33.7015	2.22431	14.9282	1.06641	intron (NM_001166006, intron 1 of 14)	AluJo|SINE|Alu	58254	NM_001166006	2035	Hs.175437	NM_004437	ENSG00000159023	EPB41	4.1R|EL1|HE	erythrocyte membrane protein band 4.1	protein-coding	0.002997	0.39521
chr1	29448968	29449969	DER_87	3.37	1.32	4.38	-3.05	5.2e-05	0.00442	TMEM200B		TMEM200B	6.53603	4.10744	14.2695	3.20966	64.5051	26.8708	43.7229	promoter-TSS (NM_001171868)	promoter-TSS (NM_001171868)	-455	NM_001171868	399474	Hs.712722	NM_001003682	ENSG00000253304	TMEM200B	TTMB	transmembrane protein 200B	protein-coding	0.086913	0.703593
chr1	30984674	30985675	DER_88	4.53	2.57	5.52	-2.94	0.000693	0.016	LOC100129196			9.15045	1.36915	20.3849	17.6531	62.2807	129.875	116.239	Intergenic	LTR33|LTR|ERVL	-206445	NR_034182	100129196	Hs.659751	NR_034182	ENSG00000186056	MATN1-AS1	-	MATN1 antisense RNA 1	ncRNA	0.015984	0.567864
chr1	31130402	31131403	DER_89	3.5	1.59	4.49	-2.9	0.000299	0.0102	LOC100129196			7.84324	8.89946	4.07699	4.81449	75.6266	25.3779	44.7893	Intergenic	Intergenic	-60717	NR_034182	100129196	Hs.659751	NR_034182	ENSG00000186056	MATN1-AS1	-	MATN1 antisense RNA 1	ncRNA	0.022977	0.621756
chr1	31249886	31250887	DER_90	2.88	0.02	3.98	-3.96	4.44e-05	0.00412	LAPTM5	LAPTM5		1.30721	3.42287	8.15397	0.534944	53.3835	8.95692	37.3244	Intergenic	Intergenic	-19703	NM_006762	7805	Hs.371021	NM_006762	ENSG00000162511	LAPTM5	CLAST6	lysosomal protein transmembrane 5	protein-coding	0.025974	0.601796
chr1	31259190	31260191	DER_91	4.11	2.36	5.06	-2.71	0.000106	0.00615	LAPTM5	LAPTM5		11.7649	17.7989	12.231	6.41932	82.2996	67.1769	72.5161	Intergenic	Intergenic	-29007	NM_006762	7805	Hs.371021	NM_006762	ENSG00000162511	LAPTM5	CLAST6	lysosomal protein transmembrane 5	protein-coding	0.021978	0.577844
chr1	31944626	31945627	DER_92	2.86	3.48	1.06	2.41	0.00396	0.0429	LOC149086	LOC149086,LOC284551		37.909	26.6984	57.0778	7.48921	6.67294	7.4641	1.06641	Intergenic	L1PBa|LINE|L1	-26713	NR_034112	149086	Hs.729905	NR_034112	ENSG00000260386	LINC01225	-	long intergenic non-protein coding RNA 1225	pseudo	0.005994	0.388224
chr1	32083297	32084298	DER_93	3.57	1.94	4.49	-2.55	0.00273	0.0345	HCRTR1	PEF1,TINAGL1	HCRTR1	16.9937	10.2686	4.07699	3.74461	86.7482	17.1674	41.5901	intron (NM_001525, intron 1 of 8)	CpG	496	NM_001525	3061	Hs.388226	NM_001525	ENSG00000121764	HCRTR1	OX1R	hypocretin (orexin) receptor 1	protein-coding	0.072927	0.676647
chr1	32179927	32180928	DER_94	4.52	2.58	5.52	-2.94	0.00142	0.024	COL16A1	COL16A1,MIR4254,BAI2		1.30721	8.89946	8.15397	20.3279	102.318	80.6123	115.173	Intergenic	CpG	-10659	NM_001856	1307	Hs.368921	NM_001856	ENSG00000084636	COL16A1	447AA|FP1572	collagen, type XVI, alpha 1	protein-coding	0.053946	0.647705
chr1	32201793	32202794	DER_95	3.02	0.95	4.03	-3.08	7.62e-05	0.00527	MIR4254	COL16A1,MIR4254	BAI2	5.22883	2.7383	8.15397	3.20966	44.4862	26.1244	36.258	exon (NM_001294336, exon 21 of 32)	exon (NM_001294336, exon 21 of 32)	22043	NR_036216	100423028		NR_036216	ENSG00000266580	MIR4254	-	microRNA 4254	ncRNA	0.035964	0.647705
chr1	32237525	32238526	DER_96	4.31	2.53	5.28	-2.75	0.000248	0.00951	BAI2	MIR4254,BAI2,SPOCD1		13.0721	10.2686	22.4234	10.1639	162.375	44.7846	50.1214	Intergenic	CpG	-8361	NM_001294335	576	Hs.524138	NM_001703	ENSG00000121753	ADGRB2	BAI2	adhesion G protein-coupled receptor B2	protein-coding	0.096903	0.656687
chr1	32400337	32401338	DER_97	2.78	3.48	0.2	3.28	0.00259	0.0336	PTP4A2	PTP4A2	PTP4A2	5.22883	41.759	16.3079	24.0725	2.22431	5.22487	1.06641	intron (NM_080391, intron 1 of 5)	intron (NM_080391, intron 1 of 5)	3151	NM_080391	8073	Hs.470477	NM_003479	ENSG00000184007	PTP4A2	HH13|HH7-2|HU-PP-1|OV-1|PRL-2|PRL2|PTP4A|PTPCAAX2|ptp-IV1a|ptp-IV1b	protein tyrosine phosphatase type IVA, member 2	protein-coding	0.008991	0.39022
chr1	32409896	32410897	DER_98	4.61	3.02	5.53	-2.51	0.00451	0.0461	PTP4A2	PTP4A2		11.7649	16.4298	6.11548	21.9327	126.786	35.0813	126.903	Intergenic	CpG	-6408	NM_080391	8073	Hs.470477	NM_003479	ENSG00000184007	PTP4A2	HH13|HH7-2|HU-PP-1|OV-1|PRL-2|PRL2|PTP4A|PTPCAAX2|ptp-IV1a|ptp-IV1b	protein tyrosine phosphatase type IVA, member 2	protein-coding	0.060939	0.607784
chr1	32705820	32706821	DER_99	4.24	2.89	5.1	-2.21	0.00277	0.0347	MTMR9LP	FAM167B,EIF3I,IQCC,C1orf91,DCDC2B,LCK,CCDC28B	MTMR9LP	20.9153	10.2686	16.3079	15.5134	80.0752	52.9951	88.5123	intron (NR_026850, intron 1 of 6)	CpG	991	NR_026850	339483	Hs.471067	NR_026850		MTMR9LP	MTMR9L	myotubularin related protein 9-like, pseudogene	pseudo	0.074925	0.642715
chr1	33196801	33197802	DER_100	3.31	3.94	1.43	2.52	0.00285	0.0353	KIAA1522	SYNC,KIAA1522		10.4577	36.967	108.04	23.0026	4.44862	10.4497	4.26565	Intergenic	AluYk4|SINE|Alu	-10211	NM_020888	57648	Hs.591502	NM_020888	ENSG00000162522	KIAA1522	-	KIAA1522	protein-coding	0.017982	0.446108
chr1	36580408	36581409	DER_101	3.63	2.29	4.48	-2.2	0.00264	0.0338	COL8A2	ADPRHL2,MAP7D1,COL8A2,TEKT2,TRAPPC3		10.4577	10.9532	20.3849	7.48921	66.7294	24.6315	52.2542	intron (NM_001294347, intron 2 of 3)	intron (NM_001294347, intron 2 of 3)	9777	NM_001294347	1296	Hs.353001	NM_005202	ENSG00000171812	COL8A2	FECD|FECD1|PPCD|PPCD2	collagen, type VIII, alpha 2	protein-coding	0.026973	0.623752
chr1	36788360	36789361	DER_102	3.05	-0.13	4.18	-4.31	0.000129	0.00678	FAM176B	C1orf113	FAM176B	1.30721	4.10744	2.03849	1.06989	88.9725	1.49282	25.5939	intron (NM_018166, intron 1 of 2)	CpG-886	389	NR_130899	55194	Hs.87016	NM_018166	ENSG00000142694	EVA1B	C1orf78|FAM176B	eva-1 homolog B (C. elegans)	protein-coding	0.098901	0.746507
chr1	39575591	39576592	DER_103	3.41	3.99	1.86	2.12	0.0052	0.0497	MACF1		MACF1	15.6865	37.6516	97.8477	24.6074	8.89725	11.1962	5.33206	intron (NM_012090, intron 1 of 92)	AluJb|SINE|Alu	26252	NM_012090	23499	Hs.472475	NM_012090	ENSG00000127603	MACF1	ABP620|ACF7|MACF|OFC4	microtubule-actin crosslinking factor 1	protein-coding	0.004995	0.389222
chr1	40316185	40317186	DER_104	2.5	3.23	-0.51	3.74	0.000393	0.0118	TRIT1		TRIT1	16.9937	18.4835	22.4234	20.8628	2.22431	1.49282	1.06641	intron (NR_132408, intron 1 of 7)	intron (NR_132408, intron 1 of 7)	32498	NR_132403	54802	Hs.356554	NM_017646	ENSG00000043514	TRIT1	GRO1|IPPT|IPT|IPTase|MOD5|hGRO1	tRNA isopentenyltransferase 1	protein-coding	0.004995	0.347305
chr1	40366397	40367989	DER_105	4.52	3.08	5.4	-2.33	0.00349	0.0399	MYCL1	TRIT1	MYCL1	9.15045	19.1681	50.9623	13.3736	186.842	31.3492	58.6527	5' UTR (NM_001033081, exon 1 of 2)	5' UTR (NM_001033081, exon 1 of 2)	494	NM_001033081	4610	Hs.437922	NM_005376	ENSG00000116990	MYCL	L-Myc|LMYC|MYCL1|bHLHe38	v-myc avian myelocytomatosis viral oncogene lung carcinoma derived homolog	protein-coding	0.104271	0.711237
chr1	40780447	40781819	DER_106	4.83	3.38	5.71	-2.33	0.000625	0.0151	COL9A2		COL9A2	23.5297	25.3292	42.8084	14.4435	157.926	62.6985	117.305	intron (NM_001852, intron 2 of 31)	CpG	1806	NM_001852	1298	Hs.418012	NM_001852	ENSG00000049089	COL9A2	DJ39G22.4|EDM2|MED|STL5	collagen, type IX, alpha 2	protein-coding	0.053207	0.611799
chr1	41349622	41350623	DER_107	3.97	0.66	5.11	-4.45	2.64e-06	0.00121	CITED4	CITED4		1.30721	10.2686	2.03849	1.06989	149.029	42.5454	39.4573	Intergenic	CpG	-22104	NM_133467	163732	Hs.355820	NM_133467	ENSG00000179862	CITED4	-	Cbp/p300-interacting transactivator, with Glu/Asp rich carboxy-terminal domain, 4	protein-coding	0.081918	0.640719
chr1	41847908	41848909	DER_108	3.29	1.36	4.28	-2.92	0.00142	0.024	EDN2			2.61441	9.58403	4.07699	4.81449	48.9349	9.70333	60.7855	3' UTR (NM_001291281, exon 2 of 2)	3' UTR (NM_001291281, exon 2 of 2)	20805	NM_001291281	100132074	Hs.559677	NM_001291281	ENSG00000204060	FOXO6	-	forkhead box O6	protein-coding	0.093906	0.712575
chr1	41892593	41894572	DER_109	4.36	3.15	5.18	-2.03	0.00278	0.0348	EDN2			14.3793	21.9064	30.5774	16.0483	51.1592	103.751	89.5787	Intergenic	C-rich|Low_complexity|Low_complexity	56772	NM_001302269	1907	Hs.1407	NM_001956	ENSG00000127129	EDN2	ET-2|ET2|PPET2	endothelin 2	protein-coding	0.019707	0.583838
chr1	41961404	41962727	DER_110	5.92	4.2	6.86	-2.66	0.000768	0.0169	EDN2	EDN2		66.6675	28.0675	30.5774	32.6316	424.844	117.186	215.415	Intergenic	CpG	-11711	NR_126098	1907	Hs.1407	NM_001956	ENSG00000127129	EDN2	ET-2|ET2|PPET2	endothelin 2	protein-coding	0.063492	0.660876
chr1	43533424	43534773	DER_111	4.77	3.39	5.64	-2.24	0.0021	0.0299	FAM183A			23.5297	23.9601	24.4619	19.7929	91.1968	68.6697	154.63	Intergenic	CpG	-79496	NM_001101376	440585	Hs.657614	NM_001101376	ENSG00000186973	FAM183A	-	family with sequence similarity 183, member A	protein-coding	0.056338	0.617037
chr1	43613036	43614037	DER_112	3.13	0.89	4.17	-3.28	0.000143	0.00708	FAM183A	WDR65,EBNA1BP2	FAM183A	1.30721	5.47659	6.11548	3.74461	73.4023	23.1387	23.4611	promoter-TSS (NM_001101376)	promoter-TSS (NM_001101376)	-58	NM_001101376	440585	Hs.657614	NM_001101376	ENSG00000186973	FAM183A	-	family with sequence similarity 183, member A	protein-coding	0.048951	0.52994
chr1	43832000	43833001	DER_113	3.64	2.31	4.49	-2.19	0.00248	0.0328	ELOVL1	CDC20,C1orf84,MPL,MED8	ELOVL1	15.6865	15.0606	16.3079	4.27955	77.8509	35.8277	36.258	intron (NR_046117, intron 1 of 7)	intron (NR_046117, intron 1 of 7)	909	NM_001256399	64834	Hs.25597	NM_022821	ENSG00000066322	ELOVL1	CGI-88|Ssc1	ELOVL fatty acid elongase 1	protein-coding	0.035964	0.650699
chr1	44993075	44994076	DER_114	1.45	-1.24	2.54	-3.78	0.000821	0.0175	RNF220		RNF220	1.30721	0.684574	2.03849	0.534944	15.5702	17.9138	7.46489	intron (NM_018150, intron 2 of 14)	AluSx1|SINE|Alu	-17590	NR_049849	100847089		NR_049849	ENSG00000263381	MIR5584	-	microRNA 5584	ncRNA	0.015984	0.403194
chr1	45195873	45197431	DER_115	4.33	5.01	2.07	2.93	0.00102	0.0198	KIF2C	SNORD55,KIF2C,SNORD46,SNORD38A,RPS8,SNORD38B		118.956	53.3968	36.6929	57.239	2.22431	6.71769	17.0626	Intergenic	Intergenic	-8838	NM_006845	11004	Hs.720061	NM_006845	ENSG00000142945	KIF2C	CT139|KNSL6|MCAK	kinesin family member 2C	protein-coding	0.028883	0.427838
chr1	45868364	45869736	DER_116	4.9	5.58	2.55	3.02	3.66e-05	0.00383	MUTYH		TESK2	172.551	66.4037	159.002	70.0776	11.1216	23.8851	7.46489	intron (NM_007170, intron 3 of 10)	intron (NM_007170, intron 3 of 10)	-62908	NM_001128425	4595	Hs.271353	NM_012222	ENSG00000132781	MUTYH	MYH	mutY DNA glycosylase	protein-coding	0.008017	0.383831
chr1	47488924	47489925	DER_117	4.85	3.02	5.82	-2.8	0.00169	0.0265	CYP4X1	CYP4Z1	CYP4X1	22.2225	10.2686	6.11548	20.3279	202.412	35.8277	121.571	5' UTR (NM_178033, exon 1 of 12)	5' UTR (NM_178033, exon 1 of 12)	184	NM_178033	260293	Hs.439760	NM_178033	ENSG00000186377	CYP4X1	CYPIVX1	cytochrome P450, family 4, subfamily X, polypeptide 1	protein-coding	0.051948	0.580838
chr1	47657944	47658945	DER_118	3.27	1.74	4.17	-2.42	0.00402	0.0432	PDZK1IP1	PDZK1IP1,TAL1		1.30721	10.9532	10.1925	6.95427	53.3835	22.3923	40.5237	Intergenic	Intergenic	-2673	NM_005764	10158	Hs.431099	NM_005764	ENSG00000162366	PDZK1IP1	DD96|MAP17|SPAP	PDZK1 interacting protein 1	protein-coding	0.008991	0.571856
chr1	49334601	49335602	DER_119	3.95	4.64	1.45	3.19	0.000276	0.00993	BEND5		AGBL4	43.1378	39.0207	50.9623	63.1234	2.22431	10.4497	6.39848	intron (NM_032785, intron 5 of 13)	intron (NM_032785, intron 5 of 13)	-92460	NM_001302082	79656	Hs.475348	NM_024603	ENSG00000162373	BEND5	C1orf165	BEN domain containing 5	protein-coding	0.004995	0.43513
chr1	51068742	51070211	DER_120	4.58	5.29	1.9	3.39	4.38e-05	0.0041	DMRTA2		FAF1	138.564	44.4973	110.079	67.9379	2.22431	17.1674	7.46489	intron (NM_007051, intron 8 of 18)	intron (NM_007051, intron 8 of 18)	-180357	NM_032110	63950	Hs.334481	NM_032110	ENSG00000142700	DMRTA2	-	DMRT-like family A2	protein-coding	0.006127	0.379592
chr1	51436155	51437156	DER_121	3.17	3.83	1.04	2.78	0.00195	0.0289	CDKN2C	FAF1	CDKN2C	28.7586	35.5978	36.6929	25.6773	2.22431	11.1962	2.13283	intron (NM_078626, intron 1 of 1)	intron (NM_078626, intron 1 of 1)	1013	NM_078626	1031	Hs.525324	NM_001262	ENSG00000123080	CDKN2C	INK4C|p18|p18-INK4C	cyclin-dependent kinase inhibitor 2C (p18, inhibits CDK4)	protein-coding	0.014985	0.368263
chr1	51681146	51682147	DER_122	3.34	3.98	1.41	2.56	0.00225	0.031	RNF11	RNF11		24.8369	17.7989	79.5012	33.7015	8.89725	1.49282	6.39848	Intergenic	L2|LINE|L2	-20299	NM_014372	26994	Hs.309641	NM_014372	ENSG00000123091	RNF11	CGI-123|SID1669	ring finger protein 11	protein-coding	0.00999	0.443114
chr1	52022642	52023643	DER_123	2.39	3.05	0.25	2.8	0.00408	0.0435	EPS15	EPS15		28.7586	14.3761	18.3464	13.3736	2.22431	0.74641	4.26565	Intergenic	Intergenic	-38147	NM_001981	2060	Hs.83722	NM_001981	ENSG00000085832	EPS15	AF-1P|AF1P|MLLT5	epidermal growth factor receptor pathway substrate 15	protein-coding	0.002997	0.387226
chr1	52156516	52157517	DER_124	3.04	3.66	1.17	2.49	0.00456	0.0463	OSBPL9	OSBPL9	OSBPL9	43.1378	18.4835	42.8084	19.258	2.22431	11.1962	3.19924	intron (NM_024586, intron 3 of 23)	AluSg|SINE|Alu	-38470	NM_148904	114883	Hs.21938	NM_024586	ENSG00000117859	OSBPL9	ORP-9|ORP9	oxysterol binding protein-like 9	protein-coding	0.011988	0.379242
chr1	52455587	52456588	DER_125	3.13	0.9	4.16	-3.27	8.22e-05	0.00546	RAB3B	KTI12	RAB3B	5.22883	6.16117	4.07699	2.13977	71.178	25.3779	23.4611	intron (NM_002867, intron 1 of 4)	CpG	349	NM_002867	5865	Hs.123072	NM_002867	ENSG00000169213	RAB3B	-	RAB3B, member RAS oncogene family	protein-coding	0.082917	0.708583
chr1	52507535	52508536	DER_126	2.58	3.23	0.51	2.72	0.00421	0.0442	KTI12	BTF3L4,KTI12	TXNDC12	16.9937	19.1681	46.8854	14.9784	2.22431	7.4641	1.06641	intron (NM_015913, intron 1 of 6)	L2b|LINE|L2	-8555	NR_126385	104355143	Hs.603708	NR_126385	ENSG00000228369	TXNDC12-AS1	-	TXNDC12 antisense RNA 1	ncRNA	0.00999	0.403194
chr1	52604966	52607022	DER_127	4.93	5.61	2.6	3.01	0.000721	0.0163	ZFYVE9	ZFYVE9		137.257	82.8334	50.9623	106.454	2.22431	26.8708	13.8634	Intergenic	MIR|SINE|MIR	-1772	NM_004799	9372	Hs.532345	NM_004799	ENSG00000157077	ZFYVE9	MADHIP|NSP|PPP1R173|SARA|SMADIP	zinc finger, FYVE domain containing 9	protein-coding	0.004377	0.394263
chr1	53874285	53875286	DER_128	3.37	1.39	4.37	-2.98	0.00364	0.0408	FLJ40434	FLJ40434,DMRTB1		1.30721	1.36915	2.03849	10.1639	86.7482	19.4067	29.8596	Intergenic	Intergenic	30908	NR_002314	163742	Hs.99394	NR_002314	ENSG00000236253	SLC25A3P1	-	solute carrier family 25 (mitochondrial carrier; phosphate carrier), member 3 pseudogene 1	pseudo	0.016983	0.642715
chr1	54603215	54604216	DER_129	3.12	0.97	4.14	-3.17	0.000604	0.0149	CDCP2	CDCP2		10.4577	2.7383	10.1925	0.534944	86.7482	19.4067	12.797	TTS (NM_201546)	TTS (NM_201546)	14964	NM_201546	200008	Hs.568555	NM_201546		CDCP2	-	CUB domain containing protein 2	protein-coding	0.015984	0.582834
chr1	54993856	54994857	DER_130	2.83	3.49	0.7	2.79	0.00448	0.0459	ACOT11	ACOT11		3.92162	25.3292	59.1163	23.5375	2.22431	5.97128	3.19924	Intergenic	MLT1J|LTR|ERVL-MaLR	-19451	NM_147161	26027	Hs.745173	NM_015547	ENSG00000162390	ACOT11	BFIT|STARD14|THEA|THEM1	acyl-CoA thioesterase 11	protein-coding	0.003996	0.392216
chr1	55037129	55038130	DER_131	3.92	2.61	4.76	-2.15	0.00205	0.0295	ACOT11		ACOT11	11.7649	16.4298	18.3464	10.1639	88.9725	58.9664	37.3244	intron (NM_015547, intron 1 of 16)	intron (NM_015547, intron 1 of 16)	23822	NM_015547	26027	Hs.745173	NM_015547	ENSG00000162390	ACOT11	BFIT|STARD14|THEA|THEM1	acyl-CoA thioesterase 11	protein-coding	0.008991	0.587824
chr1	55388267	55389268	DER_132	4.61	5.3	2.2	3.1	0.000657	0.0156	DHCR24	DHCR24		139.871	62.2962	18.3464	80.2416	6.67294	18.6603	7.46489	Intergenic	Intergenic	-35846	NM_014762	1718	Hs.498727	NM_014762	ENSG00000116133	DHCR24	DCE|Nbla03646|SELADIN1|seladin-1	24-dehydrocholesterol reductase	protein-coding	0.003996	0.458084
chr1	55505010	55506011	DER_133	3.74	2.03	4.69	-2.66	0.00175	0.0272	PCSK9	BSND	PCSK9	1.30721	10.9532	8.15397	10.6989	62.2807	41.0526	63.9848	promoter-TSS (NR_110451)	promoter-TSS (NR_110451)	361	NM_174936	255738	Hs.18844	NM_174936	ENSG00000169174	PCSK9	FH3|HCHOLA3|LDLCQ1|NARC-1|NARC1|PC9	proprotein convertase subtilisin/kexin type 9	protein-coding	0.08991	0.673653
chr1	55589701	55590702	DER_134	3.25	3.95	0.76	3.19	0.000488	0.0132	PCSK9		USP24	28.7586	39.0207	48.9238	26.7472	2.22431	9.70333	1.06641	exon (NM_015306, exon 35 of 68)	exon (NM_015306, exon 35 of 68)	84306	NR_110451	255738	Hs.18844	NM_174936	ENSG00000169174	PCSK9	FH3|HCHOLA3|LDLCQ1|NARC-1|NARC1|PC9	proprotein convertase subtilisin/kexin type 9	protein-coding	0.004995	0.383234
chr1	55895981	55896982	DER_135	2.69	0.47	3.73	-3.26	0.000339	0.0109	USP24			1.30721	4.79202	10.1925	1.06989	8.89725	33.5885	43.7229	Intergenic	L1PA7|LINE|L1	205167	NR_039618	100616272		NR_039618	ENSG00000265822	MIR4422	mir-4422	microRNA 4422	ncRNA	0.011988	0.557884
chr1	57745905	57747300	DER_136	4.55	5.21	2.45	2.76	0.00311	0.0371	C8B		DAB1	30.0658	56.8196	85.6167	106.989	2.22431	29.8564	8.5313	intron (NM_021080, intron 4 of 16)	L2b|LINE|L2	-314789	NM_001278544	732	Hs.391835	NM_000066	ENSG00000021852	C8B	C82	complement component 8, beta polypeptide	protein-coding	0.006452	0.414756
chr1	58055879	58056880	DER_137	3.3	3.99	0.85	3.14	0.00076	0.0168	C8B		DAB1	79.7396	11.6378	44.8469	20.3279	2.22431	7.4641	3.19924	intron (NM_021080, intron 3 of 16)	MLT1B|LTR|ERVL-MaLR	-269836	NR_104363	101926890	Hs.662207	NR_104362	ENSG00000226759	DAB1-AS1	-	DAB1 antisense RNA 1	ncRNA	0.012987	0.416168
chr1	59612118	59613119	DER_138	4.67	2.83	5.65	-2.81	0.000157	0.00731	LOC729467		LOC729467	13.0721	11.6378	44.8469	10.6989	202.412	49.2631	76.7817	promoter-TSS (NR_027120)	promoter-TSS (NR_027120)	-139	NR_027120	729467	Hs.662291	NR_027120	ENSG00000224609	HSD52	-	uncharacterized LOC729467	ncRNA	0.054945	0.577844
chr1	60140087	60141088	DER_139	3.22	3.86	1.2	2.66	0.00127	0.0225	HOOK1		FGGY	37.909	46.551	36.6929	17.6531	2.22431	5.22487	7.46489	intron (NM_001244714, intron 12 of 13)	MIR|SINE|MIR	58381	NR_039861	100616409		NR_039861	ENSG00000266150	MIR4711	-	microRNA 4711	ncRNA	0.003996	0.391218
chr1	60357837	60358838	DER_140	3.9	4.54	1.93	2.61	0.00131	0.0229	CYP2J2	CYP2J2		81.0468	30.1213	75.4243	37.4461	2.22431	8.21051	13.8634	TTS (NM_000775)	TTS (NM_000775)	34086	NM_000775	1573	Hs.152096	NM_000775	ENSG00000134716	CYP2J2	CPJ2	cytochrome P450, family 2, subfamily J, polypeptide 2	protein-coding	0.006993	0.437126
chr1	61515612	61516613	DER_141	5.61	3.88	6.56	-2.69	0.000225	0.00913	NFIA	NFIA		45.7522	32.175	36.6929	21.9327	364.787	118.679	142.899	Intergenic	CpG	-26834	NM_001145511	4774	Hs.740757	NM_005595	ENSG00000162599	NFIA	CTF|NF-I/A|NF1-A|NFI-A|NFI-L	nuclear factor I/A	protein-coding	0.087912	0.701597
chr1	61600833	61601834	DER_142	3.7	4.33	1.81	2.52	0.0042	0.0441	NFIA		NFIA	81.0468	10.9532	63.1933	34.7713	4.44862	15.6746	5.33206	intron (NM_001145512, intron 3 of 11)	AluJr|SINE|Alu	53353	NM_005595	4774	Hs.740757	NM_005595	ENSG00000162599	NFIA	CTF|NF-I/A|NF1-A|NFI-A|NFI-L	nuclear factor I/A	protein-coding	0.010989	0.397206
chr1	61984774	61985775	DER_143	3.15	3.8	1.04	2.76	0.00237	0.032	TM2D1			33.9874	14.3761	24.4619	35.3063	8.89725	4.47846	1.06641	Intergenic	L1MB4|LINE|L1	-134640	NR_073400	414927	Hs.123471	NR_073400		MGC34796	-	sepiapterin reductase (7,8-dihydrobiopterin:NADP+ oxidoreductase) pseudogene	pseudo	0.002997	0.335329
chr1	62660183	62661184	DER_144	3.77	1.97	4.74	-2.76	0.00332	0.0386	L1TD1		L1TD1	22.2225	8.21489	2.03849	3.20966	126.786	15.6746	31.9924	intron (NM_019079, intron 1 of 3)	CpG	209	NM_001164835	54596	Hs.685462	NM_019079	ENSG00000240563	L1TD1	ECAT11	LINE-1 type transposase domain containing 1	protein-coding	0.055944	0.60978
chr1	62784138	62785139	DER_145	3.67	1.48	4.7	-3.23	0.000453	0.0126	KANK4		KANK4	1.30721	7.53031	6.11548	6.95427	126.786	25.3779	22.3947	intron (NM_181712, intron 1 of 9)	CpG	445	NM_181712	163782	Hs.283398	NM_181712	ENSG00000132854	KANK4	ANKRD38|dJ1078M7.1	KN motif and ankyrin repeat domains 4	protein-coding	0.101898	0.711577
chr1	63088198	63089199	DER_146	3.13	3.76	1.3	2.46	0.00297	0.0361	ANGPTL3	ANGPTL3	DOCK7	37.909	45.8665	48.9238	10.6989	2.22431	9.70333	5.33206	intron (NM_001272001, intron 12 of 47)	AluJb|SINE|Alu	25540	NM_014495	27329	Hs.209153	NM_014495	ENSG00000132855	ANGPTL3	ANG-5|ANGPT5|ANL3|FHBL2	angiopoietin like 3	protein-coding	0.016983	0.42515
chr1	63782425	63783426	DER_147	3.79	1.91	4.77	-2.86	0.00438	0.0453	FOXD3	ALG6,FOXD3		16.9937	0.684574	2.03849	8.5591	120.113	20.1531	38.3909	promoter-TSS (NR_038252)	promoter-TSS (NR_038252)	3	NR_038252	199899	Hs.116210	NR_038252		LINC00466	-	long intergenic non-protein coding RNA 466	ncRNA	0.097902	0.684631
chr1	63963996	63964997	DER_148	2.76	3.43	0.48	2.95	0.000704	0.0161	ITGB3BP	EFCAB7,DLEU2L	ITGB3BP	22.2225	36.2824	46.8854	10.6989	4.44862	4.47846	1.06641	intron (NR_045147, intron 2 of 9)	L1MB7|LINE|L1	24448	NM_014288	23421	Hs.166539	NM_014288	ENSG00000142856	ITGB3BP	CENP-R|CENPR|HSU37139|NRIF3|TAP20	integrin beta 3 binding protein (beta3-endonexin)	protein-coding	0.007992	0.352295
chr1	64012697	64014366	DER_149	4.98	5.64	2.85	2.79	4.04e-05	0.00402	DLEU2L	DLEU2L,PGM1,ITGB3BP	EFCAB7	117.649	88.31	177.349	89.3356	17.7945	20.1531	11.7305	intron (NM_032437, intron 7 of 13)	MLT1H|LTR|ERVL-MaLR	-1120	NR_002771	79469	Hs.659291	NR_002771		DLEU2L	BCMSUNL	deleted in lymphocytic leukemia 2-like	pseudo	0.004194	0.396407
chr1	64472566	64473567	DER_150	3.28	3.96	0.91	3.05	0.00132	0.023	UBE2U		ROR1	69.282	43.1282	61.1548	4.27955	2.22431	9.70333	2.13283	intron (NM_005012, intron 1 of 8)	(TG)n|Simple_repeat|Simple_repeat	104822	NR_110666	101927034	Hs.680824	NR_110665	ENSG00000223949	ROR1-AS1	-	ROR1 antisense RNA 1	ncRNA	0.006993	0.373253
chr1	64710839	64711840	DER_151	3.24	3.88	1.25	2.63	0.00366	0.041	UBE2U	UBE2U		53.5955	47.2356	30.5774	12.3037	4.44862	12.689	1.06641	Intergenic	Intergenic	41849	NM_152489	148581	Hs.388746	NM_152489	ENSG00000177414	UBE2U	-	ubiquitin-conjugating enzyme E2U (putative)	protein-coding	0.013986	0.365269
chr1	64809193	64810194	DER_152	3.31	3.97	1.2	2.77	0.00384	0.0421	CACHD1			19.6081	10.9532	42.8084	47.075	2.22431	6.71769	6.39848	Intergenic	Intergenic	-126783	NM_020925	57685	Hs.443891	NM_020925	ENSG00000158966	CACHD1	-	cache domain containing 1	protein-coding	0.012987	0.454092
chr1	65606593	65607594	DER_153	3.54	4.2	1.4	2.8	0.00398	0.043	AK4	AK4		19.6081	13.0069	46.8854	57.7739	2.22431	11.1962	5.33206	Intergenic	Intergenic	-6139	NM_203464	205	Hs.10862	NM_013410	ENSG00000162433	AK4	AK 4|AK3|AK3L1|AK3L2	adenylate kinase 4	protein-coding	0.013986	0.441118
chr1	65883313	65884314	DER_154	3.65	4.35	1.04	3.31	0.000213	0.00878	LEPROT	LEPROT,LEPR		20.9153	28.7521	63.1933	55.0992	8.89725	4.47846	1.06641	Intergenic	Intergenic	-2318	NM_017526	54741	Hs.23581	NM_017526	ENSG00000213625	LEPROT	LEPR|OB-RGRP|OBRGRP|VPS55	leptin receptor overlapping transcript	protein-coding	0.007992	0.40519
chr1	66766423	66767681	DER_155	3.96	4.67	1.36	3.3	9.18e-05	0.00573	PDE4B	PDE4B	PDE4B	82.354	41.0744	46.8854	47.075	2.22431	7.4641	7.46489	intron (NM_001297440, intron 6 of 15)	MIRc|SINE|MIR	-30739	NM_001037339	5142	Hs.198072	NM_002600	ENSG00000184588	PDE4B	DPDE4|PDEIVB	phosphodiesterase 4B, cAMP-specific	protein-coding	0.008744	0.399523
chr1	67408794	67410733	DER_156	4.61	5.21	2.93	2.29	0.000993	0.0195	MIER1	MIER1,WDR78	MIER1	104.577	58.1888	203.849	47.075	31.1404	14.9282	6.39848	intron (NM_001146113, intron 3 of 13)	MIRb|SINE|MIR	13837	NM_001077704	57708	Hs.605432	NM_020948	ENSG00000198160	MIER1	ER1|MI-ER1	mesoderm induction early response 1, transcriptional regulator	protein-coding	0.005157	0.364948
chr1	67798200	67799201	DER_157	3.29	4	0.51	3.5	0.00014	0.00701	IL12RB2		IL12RB2	64.0531	20.5372	81.5397	15.5134	2.22431	7.4641	1.06641	intron (NR_047583, intron 7 of 13)	intron (NR_047583, intron 7 of 13)	25653	NR_047584	3595	Hs.479347	NM_001559	ENSG00000081985	IL12RB2	-	interleukin 12 receptor, beta 2	protein-coding	0.004995	0.321357
chr1	67799212	67800213	DER_158	3.58	4.23	1.53	2.7	0.00437	0.0452	IL12RB2		IL12RB2	30.0658	57.5042	16.3079	39.5858	2.22431	14.9282	4.26565	intron (NR_047583, intron 7 of 13)	intron (NR_047583, intron 7 of 13)	26665	NR_047584	3595	Hs.479347	NM_001559	ENSG00000081985	IL12RB2	-	interleukin 12 receptor, beta 2	protein-coding	0.007992	0.403194
chr1	68216400	68217401	DER_159	3.44	4.07	1.56	2.51	0.00264	0.0339	GADD45A		GNG12	87.5829	19.1681	79.5012	9.09404	11.1216	7.4641	2.13283	intron (NM_018841, intron 2 of 3)	(CA)n|Simple_repeat|Simple_repeat	66040	NM_001924	1647	Hs.80409	NM_001924	ENSG00000116717	GADD45A	DDIT1|GADD45	growth arrest and DNA-damage-inducible, alpha	protein-coding	0.006993	0.411178
chr1	68686483	68687484	DER_160	4.24	4.95	1.58	3.37	0.000343	0.0109	WLS	MIR1262	WLS	36.6018	56.1351	44.8469	85.591	2.22431	15.6746	4.26565	intron (NM_024911, intron 1 of 11)	intron (NM_024911, intron 1 of 11)	11246	NM_001193334	79971	Hs.647659	NM_024911	ENSG00000116729	WLS	C1orf139|EVI|GPR177|MRP|mig-14	wntless Wnt ligand secretion mediator	protein-coding	0.004995	0.384232
chr1	69520411	69521412	DER_161	5.3	6.03	2.14	3.89	8.62e-06	0.00192	DEPDC1			67.9748	125.962	140.656	172.787	8.89725	20.8995	3.19924	Intergenic	Intergenic	-558007	NM_017779	55635	Hs.445098	NM_017779	ENSG00000024526	DEPDC1	DEP.8|DEPDC1-V2|DEPDC1A|SDP35	DEP domain containing 1	protein-coding	0.004995	0.40519
chr1	70750058	70751430	DER_162	3.8	4.41	2.11	2.3	0.00294	0.0359	ANKRD13C		ANKRD13C	69.282	46.551	75.4243	25.1424	2.22431	17.1674	10.6641	intron (NM_030816, intron 9 of 12)	intron (NM_030816, intron 9 of 12)	69673	NM_030816	81573	Hs.744989	NM_030816	ENSG00000118454	ANKRD13C	dJ677H15.3	ankyrin repeat domain 13C	protein-coding	0.008746	0.373634
chr1	71546316	71547317	DER_163	4.25	4.98	1.33	3.65	0.00112	0.0209	ZRANB2	PTGER3,MIR186	ZRANB2	50.9811	23.9601	8.15397	105.919	2.22431	14.9282	2.13283	promoter-TSS (NR_046217)	promoter-TSS (NR_046217)	156	NM_005455	9406	Hs.194718	NM_005455	ENSG00000132485	ZRANB2	ZIS|ZIS1|ZIS2|ZNF265	zinc finger, RAN-binding domain containing 2	protein-coding	0.038961	0.486028
chr1	71831425	71832426	DER_164	2.52	3.26	-0.7	3.96	0.000438	0.0124	ZRANB2			37.909	28.0675	48.9238	1.60483	2.22431	0.74641	1.06641	Intergenic	Intergenic	284918	NR_046217	100852410	Hs.535534	NR_046217	ENSG00000229956	ZRANB2-AS2	-	ZRANB2 antisense RNA 2 (head to head)	ncRNA	0.005994	0.326347
chr1	74140165	74141166	DER_165	2.7	3.44	-0.51	3.94	0.000569	0.0144	LRRIQ3			58.8243	26.6984	36.6929	1.06989	2.22431	1.49282	1.06641	Intergenic	(TGGA)n|Simple_repeat|Simple_repeat	368812	NR_110677	101927295	Hs.436589	NR_110676	ENSG00000233973	LINC01360	-	long intergenic non-protein coding RNA 1360	ncRNA	0.004995	0.335329
chr1	74324300	74325301	DER_166	3.03	3.66	1.2	2.46	0.00407	0.0435	LRRIQ3			47.0594	36.967	26.5004	11.7688	2.22431	6.71769	6.39848	Intergenic	Intergenic	339071	NM_001105659	127255	Hs.644625	NM_145258	ENSG00000162620	LRRIQ3	LRRC44	leucine-rich repeats and IQ motif containing 3	protein-coding	0.00999	0.424152
chr1	76233358	76234359	DER_167	3.21	3.81	1.55	2.27	0.00497	0.0484	RABGGTB	SNORD45C,SNORD45A,SNORD45B,ACADM,RABGGTB,MSH4		23.5297	39.0207	63.1933	19.7929	2.22431	11.9426	6.39848	Intergenic	MER31-int|LTR|ERV1	-18021	NR_073562	5876	Hs.78948	NM_004582	ENSG00000137955	RABGGTB	GGTB	Rab geranylgeranyltransferase, beta subunit	protein-coding	0.004995	0.40519
chr1	76251122	76252123	DER_168	4.52	5.13	2.76	2.37	0.00322	0.0378	RABGGTB	SNORD45C,SNORD45B,MSH4,SNORD45A	RABGGTB	91.5045	67.7728	44.8469	74.3572	11.1216	28.3636	9.59772	promoter-TSS (NM_004582)	promoter-TSS (NM_004582)	-257	NR_073562	5876	Hs.78948	NM_004582	ENSG00000137955	RABGGTB	GGTB	Rab geranylgeranyltransferase, beta subunit	protein-coding	0.024975	0.488024
chr1	77463559	77465338	DER_169	4.28	4.84	2.84	2	0.00501	0.0485	ST6GALNAC5		ST6GALNAC5	57.5171	65.0345	110.079	47.61	11.1216	31.3492	9.59772	intron (NM_030965, intron 2 of 4)	intron (NM_030965, intron 2 of 4)	-61380	NR_106978	102466995		NR_106978	ENSG00000276081	MIR7156	hsa-mir-7156	microRNA 7156	ncRNA	0.005621	0.378652
chr1	78152778	78153779	DER_170	2.25	-0.2	3.32	-3.52	0.00145	0.0242	ZZZ3	ZZZ3		1.30721	4.79202	2.03849	0.534944	48.9349	5.97128	10.6641	Intergenic	SVA_F|Other|Other	-4166	NM_001308237	26009	Hs.480506	NM_015534	ENSG00000036549	ZZZ3	ATAC1	zinc finger, ZZ-type containing 3	protein-coding	0.052947	0.644711
chr1	78247991	78248992	DER_171	2.35	3.08	-0.7	3.79	0.00164	0.026	FAM73A	USP33	FAM73A	24.8369	39.0207	2.03849	7.48921	2.22431	0.74641	1.06641	intron (NM_001270384, intron 1 of 15)	intron (NM_001270384, intron 1 of 15)	3182	NM_198549	374986	Hs.437755	NM_198549	ENSG00000180488	FAM73A	-	family with sequence similarity 73, member A	protein-coding	0.00999	0.336327
chr1	78282499	78283500	DER_172	3.81	4.49	1.5	2.99	0.000457	0.0127	FAM73A		FAM73A	45.7522	36.2824	44.8469	52.9594	13.3459	5.22487	1.06641	intron (NM_001270384, intron 7 of 15)	intron (NM_001270384, intron 7 of 15)	37690	NM_198549	374986	Hs.437755	NM_198549	ENSG00000180488	FAM73A	-	family with sequence similarity 73, member A	protein-coding	0.006993	0.391218
chr1	78414412	78415413	DER_173	2.59	3.31	-0.33	3.65	0.000179	0.00788	FUBP1		FUBP1	24.8369	28.7521	42.8084	10.1639	2.22431	2.23923	1.06641	exon (NM_003902, exon 19 of 20)	exon (NM_003902, exon 19 of 20)	29977	NM_001303433	8880	Hs.567380	NM_003902	ENSG00000162613	FUBP1	FBP|FUBP|hDH V	far upstream element (FUSE) binding protein 1	protein-coding	0.004995	0.352295
chr1	78536824	78537825	DER_174	3.23	3.97	0.11	3.86	6.12e-05	0.00479	GIPC2		GIPC2	52.2883	17.1143	32.6159	31.5617	2.22431	2.98564	2.13283	intron (NM_017655, intron 1 of 5)	FLAM_A|SINE|Alu	25735	NM_017655	54810	Hs.603818	NM_017655	ENSG00000137960	GIPC2	SEMCAP-2|SEMCAP2	GIPC PDZ domain containing family, member 2	protein-coding	0.006993	0.348303
chr1	79297286	79298287	DER_175	3.9	4.59	1.44	3.15	0.000205	0.00858	ELTD1			50.9811	54.0813	57.0778	47.075	6.67294	12.689	1.06641	Intergenic	Intergenic	174709	NM_022159	64123	Hs.132314	NM_022159	ENSG00000162618	ADGRL4	ELTD1|ETL|KPG_003	adhesion G protein-coupled receptor L4	protein-coding	0.004995	0.378244
chr1	79658434	79659435	DER_176	3.58	4.2	1.82	2.37	0.00496	0.0483	ELTD1			43.1378	38.3361	34.6544	36.9111	2.22431	7.4641	12.797	Intergenic	Intergenic	-186439	NM_022159	64123	Hs.132314	NM_022159	ENSG00000162618	ADGRL4	ELTD1|ETL|KPG_003	adhesion G protein-coupled receptor L4	protein-coding	0.012987	0.421158
chr1	80841076	80842077	DER_177	2.71	3.39	0.36	3.03	0.0012	0.0218	LINC01781			53.5955	12.3223	42.8084	7.48921	6.67294	0.74641	1.06641	Intergenic	(CA)n|Simple_repeat|Simple_repeat	-159864	NR_125940	101927412	Hs.171273	NR_125940	ENSG00000234184	LOC101927412	-	uncharacterized LOC101927412	ncRNA	0.003996	0.362275
chr1	80857659	80858660	DER_178	3.09	3.85	-0.7	4.55	3.37e-05	0.00369	LINC01781			60.1315	31.4904	87.6552	3.20966	2.22431	0.74641	1.06641	Intergenic	Intergenic	-143281	NR_125940	101927412	Hs.171273	NR_125940	ENSG00000234184	LOC101927412	-	uncharacterized LOC101927412	ncRNA	0.004995	0.299401
chr1	80882951	80883952	DER_179	3.45	4.14	1.03	3.11	0.00367	0.0411	LINC01781			2.61441	17.7989	46.8854	59.3788	4.44862	8.21051	2.13283	Intergenic	AluJr|SINE|Alu	-117989	NR_125940	101927412	Hs.171273	NR_125940	ENSG00000234184	LOC101927412	-	uncharacterized LOC101927412	ncRNA	0.002997	0.39521
chr1	81000038	81001039	DER_180	2.62	3.36	-0.7	4.07	0.000617	0.015	LINC01781			48.3667	19.8526	65.2318	0.534944	2.22431	0.74641	1.06641	promoter-TSS (NR_125940)	promoter-TSS (NR_125940)	-902	NR_125940	101927412	Hs.171273	NR_125940	ENSG00000234184	LOC101927412	-	uncharacterized LOC101927412	ncRNA	0.001998	0.344311
chr1	81976545	81977546	DER_181	3.87	4.51	1.96	2.55	0.000442	0.0125	LPHN2			47.0594	42.4436	81.5397	42.7955	11.1216	10.4497	5.33206	Intergenic	FLAM_A|SINE|Alu	46342	NR_125943	101927434	Hs.130394	NR_125943	ENSG00000234953	LOC101927434	-	uncharacterized LOC101927434	ncRNA	0.006993	0.341317
chr1	82144390	82146224	DER_182	3.81	4.53	0.97	3.56	0.00014	0.00701	LPHN2			69.282	54.0813	36.6929	38.5159	2.22431	11.9426	1.06641	Intergenic	Intergenic	-20148	NM_001297704	23266	Hs.24212	NM_012302	ENSG00000117114	ADGRL2	CIRL2|CL2|LEC1|LPHH1|LPHN2	adhesion G protein-coupled receptor L2	protein-coding	0.007088	0.404905
chr1	82168621	82170346	DER_183	4.38	4.96	2.79	2.17	0.003	0.0363	LPHN2			91.5045	66.4037	71.3473	51.3546	8.89725	17.9138	19.1954	intron (NM_001297704, intron 1 of 20)	intron (NM_001297704, intron 1 of 20)	4028	NM_001297704	23266	Hs.24212	NM_012302	ENSG00000117114	ADGRL2	CIRL2|CL2|LEC1|LPHH1|LPHN2	adhesion G protein-coupled receptor L2	protein-coding	0.006957	0.425261
chr1	82604577	82606266	DER_184	5.07	5.7	3.1	2.6	0.00311	0.0371	LPHN2			62.7459	61.6117	53.0008	165.833	20.0188	20.8995	17.0626	Intergenic	MIRb|SINE|MIR	339339	NM_012302	23266	Hs.24212	NM_012302	ENSG00000117114	ADGRL2	CIRL2|CL2|LEC1|LPHH1|LPHN2	adhesion G protein-coupled receptor L2	protein-coding	0.007105	0.401183
chr1	84609631	84610632	DER_185	2.37	3.08	-0.33	3.41	0.00139	0.0237	PRKACB		PRKACB	11.7649	37.6516	14.2695	11.2338	2.22431	2.23923	1.06641	exon (NM_182948, exon 1 of 10)	exon (NM_182948, exon 1 of 10)	200	NM_182948	5567	Hs.487325	NM_002731	ENSG00000142875	PRKACB	PKA C-beta|PKACB	protein kinase, cAMP-dependent, catalytic, beta	protein-coding	0.000999	0.322355
chr1	84712564	84713565	DER_186	3.02	3.69	0.79	2.9	0.00258	0.0335	SAMD13			40.5234	22.5909	10.1925	26.7472	2.22431	5.22487	4.26565	Intergenic	MLT1G|LTR|ERVL-MaLR	-50985	NM_001010971	148418	Hs.591445	NM_001010971	ENSG00000203943	SAMD13	HSD-41|HSD-42	sterile alpha motif domain containing 13	protein-coding	0.00999	0.353293
chr1	84767904	84769561	DER_187	3.88	4.51	2.02	2.49	0.00138	0.0236	SAMD13		SAMD13	37.909	53.3968	53.0008	48.1449	11.1216	13.4354	4.26565	intron (NM_001134664, intron 1 of 3)	intron (NM_001134664, intron 1 of 3)	398	NM_001134664	148418	Hs.591445	NM_001010971	ENSG00000203943	SAMD13	HSD-41|HSD-42	sterile alpha motif domain containing 13	protein-coding	0.009656	0.38842
chr1	84845689	84846690	DER_188	2.67	3.39	-0.16	3.55	0.000736	0.0165	UOX	DNASE2B	UOX	62.7459	17.1143	16.3079	6.95427	2.22431	1.49282	2.13283	intron (NR_003927, intron 2 of 6)	GA-rich|Low_complexity|Low_complexity	4295	NR_003927	391051	Hs.647646	NR_003927		UOX	UOXP|URICASE	urate oxidase, pseudogene	pseudo	0.002997	0.326347
chr1	85553305	85554306	DER_189	3.91	4.58	1.69	2.89	0.000502	0.0134	WDR63	MCOLN3	WDR63	37.909	47.2356	40.7699	58.8438	6.67294	8.95692	6.39848	intron (NM_001288563, intron 7 of 21)	intron (NM_001288563, intron 7 of 21)	25824	NM_145172	126820	Hs.97933	NM_145172	ENSG00000162643	WDR63	DIC3|NYD-SP29	WD repeat domain 63	protein-coding	0.000999	0.39521
chr1	86615361	86616362	DER_190	2.51	3.25	-0.7	3.95	0.000232	0.00928	COL24A1		COL24A1	16.9937	39.0207	48.9238	5.34944	2.22431	0.74641	1.06641	intron (NM_152890, intron 1 of 59)	intron (NM_152890, intron 1 of 59)	6260	NM_152890	255631	Hs.659516	NM_152890	ENSG00000171502	COL24A1	-	collagen, type XXIV, alpha 1	protein-coding	0.000999	0.355289
chr1	86982569	86983570	DER_191	3.44	4.21	-0.7	4.91	1.61e-06	0.000943	CLCA4	CLCA1,CLCA4		39.2162	28.0675	93.7707	31.5617	2.22431	0.74641	1.06641	Intergenic	MER45B|DNA|hAT-Tip100	-29690	NM_012128	22802	Hs.567422	NM_012128	ENSG00000016602	CLCA4	CaCC|CaCC2	chloride channel accessory 4	protein-coding	0.000999	0.367265
chr1	87102866	87103867	DER_192	3.8	4.55	0.41	4.14	9.5e-06	0.00202	CLCA3P		CLCA3P	27.4513	32.175	212.003	31.0267	2.22431	6.71769	1.06641	intron (NR_024604, intron 4 of 14)	L2c|LINE|L2	3407	NR_024604	9629	Hs.673847	NM_004921	ENSG00000153923	CLCA3P	CLCA3	chloride channel accessory 3, pseudogene	pseudo	0.005994	0.345309
chr1	88334780	88335781	DER_193	3.07	3.83	-0.7	4.53	3.63e-05	0.00381	LMO4			41.8306	27.383	16.3079	28.352	2.22431	0.74641	1.06641	Intergenic	L2b|LINE|L2	-497942	NR_038324	100505768	Hs.125247	NR_038324	ENSG00000227290	LINC01364	-	long intergenic non-protein coding RNA 1364	ncRNA	0.003996	0.355289
chr1	89088205	89089206	DER_194	3.13	3.76	1.24	2.52	0.00414	0.0439	PKN2			27.4513	50.6585	22.4234	19.258	2.22431	8.95692	5.33206	intron (NR_110682, intron 1 of 3)	L1PREC2|LINE|L1	-61217	NM_006256	5586	Hs.440833	NM_006256	ENSG00000065243	PKN2	PAK2|PRK2|PRKCL2|PRO2042|Pak-2|STK7	protein kinase N2	protein-coding	0.002997	0.411178
chr1	89594110	89595381	DER_195	3.61	4.27	1.49	2.78	0.000547	0.0141	GBP2	GBP2,GBP7		57.5171	58.8734	81.5397	14.4435	2.22431	12.689	5.33206	Intergenic	Intergenic	-2903	NM_004120	2634	Hs.386567	NM_004120		GBP2	-	guanylate binding protein 2, interferon-inducible	protein-coding	0.008655	0.41195
chr1	89830537	89831856	DER_196	3.18	3.91	0.09	3.82	7.07e-05	0.00508	GBP6	LOC400759	GBP6	47.0594	41.759	24.4619	20.8628	2.22431	4.47846	1.06641	intron (NM_198460, intron 1 of 10)	intron (NM_198460, intron 1 of 10)	1760	NM_198460	163351	Hs.254338	NM_198460	ENSG00000183347	GBP6	-	guanylate binding protein family, member 6	protein-coding	0.00834	0.356061
chr1	91359013	91360014	DER_197	2.14	-0.51	3.22	-3.73	0.000904	0.0186	ZNF644			2.61441	2.05372	2.03849	0.534944	48.9349	13.4354	2.13283	Intergenic	CpG	127552	NM_016620	84146	Hs.173001	NM_016620	ENSG00000122482	ZNF644	BM-005|MYP21|NatF|ZEP-2	zinc finger protein 644	protein-coding	0.04995	0.53493
chr1	91995375	91996376	DER_198	3.39	4.11	0.53	3.58	4.31e-05	0.00409	CDC7	CDC7		41.8306	58.1888	36.6929	22.4676	2.22431	4.47846	3.19924	Intergenic	L2c|LINE|L2	29210	NM_001134420	8317	Hs.533573	NM_003503	ENSG00000097046	CDC7	CDC7L1|HsCDC7|Hsk1|huCDC7	cell division cycle 7	protein-coding	0.003996	0.41018
chr1	92040113	92041114	DER_199	3.05	3.73	0.81	2.91	0.00117	0.0215	HSP90B3P			54.9027	30.8058	63.1933	5.88438	4.44862	7.4641	1.06641	Intergenic	(TG)n|Simple_repeat|Simple_repeat	73948	NM_001134420	8317	Hs.533573	NM_003503	ENSG00000097046	CDC7	CDC7L1|HsCDC7|Hsk1|huCDC7	cell division cycle 7	protein-coding	0.002997	0.359281
chr1	93176957	93177958	DER_200	3.31	4	0.76	3.25	0.000635	0.0152	EVI5		EVI5	19.6081	52.7122	40.7699	28.887	2.22431	9.70333	1.06641	intron (NM_001308248, intron 2 of 18)	MLT1A0|LTR|ERVL-MaLR	80504	NM_001308248	7813	Hs.594434	NM_005665	ENSG00000067208	EVI5	EVI-5|NB4S	ecotropic viral integration site 5	protein-coding	0.005994	0.403194
chr1	93415275	93416276	DER_201	3.52	4.16	1.63	2.52	0.00263	0.0338	FAM69A		FAM69A	16.9937	37.6516	65.2318	40.1208	6.67294	12.689	3.19924	intron (NM_001006605, intron 1 of 4)	L2c|LINE|L2	11304	NM_001252270	388650	Hs.180946	NM_001006605	ENSG00000154511	FAM69A	-	family with sequence similarity 69, member A	protein-coding	0.006993	0.423154
chr1	93789906	93792029	DER_202	4.56	5.21	2.44	2.77	0.00075	0.0167	LOC100131564	DR1	LOC100131564	95.4261	46.551	87.6552	82.3813	4.44862	25.3779	9.59772	intron (NR_034089, intron 7 of 8)	intron (NR_034089, intron 7 of 8)	20401	NR_034089	100131564	Hs.732666	NR_034089		CCDC18-AS1	-	CCDC18 antisense RNA 1	ncRNA	0.011305	0.411488
chr1	94782499	94783500	DER_203	3.17	3.86	0.72	3.13	0.000242	0.00944	ARHGAP29			28.7586	25.3292	126.387	12.3037	2.22431	2.98564	5.33206	Intergenic	AluJo|SINE|Alu	-79692	NM_004815	9411	Hs.483238	NM_004815		ARHGAP29	PARG1	Rho GTPase activating protein 29	protein-coding	0.006993	0.382236
chr1	94886645	94887646	DER_204	3.26	3.97	0.51	3.46	0.00106	0.0203	ABCD3		ABCD3	82.354	34.9133	67.2703	1.60483	2.22431	7.4641	1.06641	intron (NM_002858, intron 1 of 22)	(TG)n|Simple_repeat|Simple_repeat	3212	NM_002858	5825	Hs.700576	NM_002858	ENSG00000117528	ABCD3	ABC43|CBAS5|PMP70|PXMP1|ZWS2	ATP binding cassette subfamily D member 3	protein-coding	0	0.348303
chr1	95114121	95115122	DER_205	3.69	4.29	1.99	2.3	0.00333	0.0387	F3			33.9874	52.7122	73.3858	31.0267	2.22431	11.1962	12.797	Intergenic	MIRb|SINE|MIR	96835	NR_039620	100616321		NR_039620	ENSG00000263526	MIR378G	-	microRNA 378g	ncRNA	0.006993	0.363273
chr1	95329386	95330387	DER_206	3.3	4.03	0.31	3.72	0.00188	0.0283	SLC44A3		SLC44A3	1.30721	51.343	12.231	45.4702	2.22431	5.97128	1.06641	intron (NM_152369, intron 9 of 13)	intron (NM_152369, intron 9 of 13)	43786	NM_001301079	126969	Hs.483423	NM_152369	ENSG00000143036	SLC44A3	CTL3	solute carrier family 44, member 3	protein-coding	0.00999	0.40519
chr1	95506652	95507653	DER_207	3.24	3.95	0.55	3.4	0.000172	0.0077	ALG14		ALG14	22.2225	32.175	161.041	8.5591	2.22431	2.98564	4.26565	intron (NM_001305242, intron 2 of 4)	AluJo|SINE|Alu	-20000	NR_132786	101928098	Hs.730090	NR_132786	ENSG00000230427	LOC101928098	-	uncharacterized LOC101928098	ncRNA	0.003996	0.362275
chr1	96756264	96758012	DER_208	4.08	4.77	1.6	3.17	0.000535	0.014	PTBP2			112.42	52.0276	85.6167	27.8171	2.22431	20.8995	1.06641	intron (NR_110693, intron 5 of 5)	L3|LINE|CR1	82543	NR_110693	101928241	Hs.514137	NR_110693	ENSG00000231987	LOC101928241	-	uncharacterized LOC101928241	ncRNA	0.006293	0.38422
chr1	97743425	97744426	DER_209	3.16	3.83	0.97	2.86	0.00154	0.0252	PTBP2		DPYD	27.4513	30.1213	71.3473	21.3977	2.22431	11.9426	1.06641	intron (NR_046590, intron 2 of 4)	intron (NR_046590, intron 2 of 4)	182446	NR_046590	100873932	Hs.682651	NR_046590	ENSG00000232878	DPYD-AS1	-	DPYD antisense RNA 1	ncRNA	0.001998	0.353293
chr1	98510685	98512108	DER_210	4.39	2.78	5.31	-2.54	0.0036	0.0406	MIR137		MIR137	16.9937	7.53031	4.07699	18.723	149.029	57.4736	58.6527	promoter-TSS (NR_039604)	promoter-TSS (NR_039604)	331	NR_029679	406928		NR_029679	ENSG00000277990	MIR137	MIRN137|miR-137	microRNA 137	ncRNA	0.068869	0.601124
chr1	99204816	99205817	DER_211	3.81	4.48	1.58	2.89	0.000487	0.0132	SNX7		SNX7	74.5108	53.3968	34.6544	33.1665	13.3459	6.71769	1.06641	intron (NM_015976, intron 8 of 8)	L2b|LINE|L2	78080	NM_015976	51375	Hs.197015	NM_015976	ENSG00000162627	SNX7	-	sorting nexin 7	protein-coding	0.006993	0.383234
chr1	100045260	100046261	DER_212	2.98	3.61	1.16	2.44	0.00518	0.0496	PALMD			32.6802	34.2287	14.2695	20.3279	4.44862	6.71769	4.26565	Intergenic	Intergenic	-65671	NM_017734	54873	Hs.483993	NM_017734	ENSG00000099260	PALMD	C1orf11|PALML	palmdelphin	protein-coding	0.00999	0.402196
chr1	100231558	100232559	DER_213	4.1	4.72	2.25	2.47	0.00451	0.0461	FRRS1	FRRS1		28.7586	62.2962	36.6929	67.9379	6.67294	20.1531	7.46489	promoter-TSS (NM_001013660)	promoter-TSS (NM_001013660)	-709	NM_001013660	391059	Hs.454779	NM_001013660	ENSG00000156869	FRRS1	SDFR2|SDR2	ferric-chelate reductase 1	protein-coding	0.013986	0.379242
chr1	100279750	100280751	DER_214	3.99	4.68	1.47	3.22	0.00194	0.0288	AGL	AGL,FRRS1		44.445	49.2893	18.3464	67.9379	2.22431	18.6603	1.06641	Intergenic	L2c|LINE|L2	-35390	NM_000642	178	Hs.904	NM_000028	ENSG00000162688	AGL	GDE	amylo-alpha-1, 6-glucosidase, 4-alpha-glucanotransferase	protein-coding	0.003996	0.393214
chr1	100437495	100438496	DER_215	2.46	3.19	-0.51	3.69	0.000292	0.0102	SLC35A3		SLC35A3	19.6081	18.4835	32.6159	16.0483	2.22431	1.49282	1.06641	intron (NM_001271685, intron 1 of 7)	AluSz|SINE|Alu	2003	NM_001271685	23443	Hs.448979	NM_012243	ENSG00000117620	SLC35A3	AMRS	solute carrier family 35 (UDP-N-acetylglucosamine (UDP-GlcNAc) transporter), member A3	protein-coding	0.018981	0.438124
chr1	103343689	103344690	DER_216	3	3.71	0.22	3.49	0.000179	0.00788	COL11A1		COL11A1	58.8243	17.7989	69.3088	8.5591	2.22431	3.73205	2.13283	intron (NM_080630, intron 64 of 64)	AluSx|SINE|Alu	229863	NM_080629	1301	Hs.523446	NM_001854	ENSG00000060718	COL11A1	CO11A1|COLL6|STL2	collagen, type XI, alpha 1	protein-coding	0.000999	0.329341
chr1	107539948	107541948	DER_217	3.69	4.4	1.02	3.38	0.000729	0.0164	PRMT6			115.034	32.175	12.231	24.6074	4.44862	9.70333	1.06641	Intergenic	Intergenic	-58319	NM_018137	55170	Hs.26006	NM_018137	ENSG00000198890	PRMT6	HRMT1L6	protein arginine methyltransferase 6	protein-coding	0.0015	0.376312
chr1	107869221	107870222	DER_218	3.13	3.77	1.17	2.6	0.0037	0.0412	NTNG1		NTNG1	23.5297	39.0207	30.5774	25.1424	2.22431	11.1962	3.19924	intron (NM_001312688, intron 3 of 7)	intron (NM_001312688, intron 3 of 7)	179030	NM_001113226	22854	Hs.133046	NM_014917	ENSG00000162631	NTNG1	Lmnt1	netrin G1	protein-coding	0.002997	0.387226
chr1	108211451	108212452	DER_219	3.66	4.28	1.87	2.41	0.00325	0.0381	VAV3		VAV3	53.5955	45.8665	44.8469	31.0267	11.1216	14.9282	1.06641	intron (NM_001079874, intron 2 of 9)	intron (NM_001079874, intron 2 of 9)	19175	NM_001079874	10451	Hs.267659	NM_006113	ENSG00000134215	VAV3	-	vav 3 guanine nucleotide exchange factor	protein-coding	0.008991	0.369261
chr1	108220118	108221119	DER_220	3.09	3.77	0.68	3.09	0.000765	0.0169	VAV3		VAV3	26.1441	34.9133	44.8469	23.0026	2.22431	8.95692	1.06641	intron (NM_001079874, intron 2 of 9)	intron (NM_001079874, intron 2 of 9)	10508	NM_001079874	10451	Hs.267659	NM_006113	ENSG00000134215	VAV3	-	vav 3 guanine nucleotide exchange factor	protein-coding	0.005994	0.343313
chr1	108222750	108223979	DER_221	3.65	4.33	1.3	3.03	0.000251	0.00955	VAV3		VAV3	74.5108	41.759	36.6929	28.352	6.67294	8.95692	2.13283	intron (NM_001079874, intron 2 of 9)	MIR|SINE|MIR	7762	NM_001079874	10451	Hs.267659	NM_006113	ENSG00000134215	VAV3	-	vav 3 guanine nucleotide exchange factor	protein-coding	0.005696	0.374797
chr1	108225273	108226274	DER_222	3.31	3.99	0.97	3.02	0.00255	0.0333	VAV3		VAV3	57.5171	32.175	14.2695	26.7472	2.22431	11.9426	1.06641	intron (NM_001079874, intron 2 of 9)	intron (NM_001079874, intron 2 of 9)	5353	NM_001079874	10451	Hs.267659	NM_006113	ENSG00000134215	VAV3	-	vav 3 guanine nucleotide exchange factor	protein-coding	0.005994	0.373253
chr1	110138102	110139103	DER_223	3.45	4.11	1.27	2.85	0.00295	0.0361	MIR197	AMPD2,GNAT2,MIR197	GNAI3	48.3667	12.3223	138.618	19.7929	2.22431	15.6746	1.06641	TTS (NM_006496)	TTS (NM_006496)	-2913	NR_029583	406974		NR_029583	ENSG00000207709	MIR197	MIRN197|miR-197|miRNA197	microRNA 197	ncRNA	0.004995	0.360279
chr1	110229716	110231065	DER_224	4.01	1.09	5.12	-4.03	9.64e-06	0.00203	GSTM1	GSTM4,GSTM1,GSTM5,GSTM2	GSTM1	14.3793	0.684574	10.1925	0.534944	126.786	40.3062	60.7855	promoter-TSS (NM_146421)	promoter-TSS (NM_146421)	-28	NM_146421	2944	Hs.301961	NM_000561	ENSG00000134184	GSTM1	GST1|GSTM1-1|GSTM1a-1a|GSTM1b-1b|GTH4|GTM1|H-B|MU|MU-1	glutathione S-transferase mu 1	protein-coding	0.046701	0.614815
chr1	110499956	110500957	DER_225	2.81	3.52	-0.04	3.56	0.0004	0.0119	AHCYL1	CSF1,AHCYL1		35.2946	21.9064	97.8477	3.74461	2.22431	3.73205	1.06641	Intergenic	Intergenic	-26931	NM_001242673	10768	Hs.743973	NM_006621	ENSG00000168710	AHCYL1	DCAL|IRBIT|PPP1R78|PRO0233|XPVKONA	adenosylhomocysteinase like 1	protein-coding	0.003996	0.331337
chr1	110502007	110503008	DER_226	3.39	4.02	1.45	2.58	0.00225	0.0311	AHCYL1	CSF1,AHCYL1		35.2946	30.8058	44.8469	32.6316	2.22431	11.9426	5.33206	Intergenic	Intergenic	-24880	NM_001242673	10768	Hs.743973	NM_006621	ENSG00000168710	AHCYL1	DCAL|IRBIT|PPP1R78|PRO0233|XPVKONA	adenosylhomocysteinase like 1	protein-coding	0.006993	0.424152
chr1	110531674	110532675	DER_227	3.16	3.89	0.09	3.81	7.55e-05	0.00527	AHCYL1	FAM40A	AHCYL1	48.3667	30.1213	112.117	5.88438	2.22431	4.47846	1.06641	intron (NM_001242673, intron 1 of 16)	intron (NM_001242673, intron 1 of 16)	4787	NM_006621	10768	Hs.743973	NM_006621	ENSG00000168710	AHCYL1	DCAL|IRBIT|PPP1R78|PRO0233|XPVKONA	adenosylhomocysteinase like 1	protein-coding	0.008991	0.372255
chr1	111745969	111747474	DER_228	5.63	4.14	6.53	-2.39	0.00108	0.0205	DENND2D	CHI3L2,DENND2D		47.0594	30.8058	59.1163	30.4918	338.095	93.3013	169.56	intron (NM_001271833, intron 1 of 11)	CpG	439	NM_001271833	79961	Hs.557850	NM_024901	ENSG00000162777	DENND2D	-	DENN/MADD domain containing 2D	protein-coding	0.069767	0.656707
chr1	112861532	112862533	DER_229	3.77	4.38	2.02	2.36	0.00442	0.0456	CTTNBP2NL			56.2099	62.2962	136.579	8.02416	8.89725	19.4067	2.13283	Intergenic	Intergenic	-76768	NM_018704	55917	Hs.744100	NM_018704	ENSG00000143079	CTTNBP2NL	-	CTTNBP2 N-terminal like	protein-coding	0.008991	0.369261
chr1	113071330	113072331	DER_230	2.69	3.39	0.09	3.3	0.000569	0.0144	WNT2B	WNT2B	ST7L	35.2946	29.4367	30.5774	10.1639	2.22431	4.47846	1.06641	intron (NM_017744, intron 14 of 14)	intron (NM_017744, intron 14 of 14)	20460	NM_024494	7482	Hs.258575	NM_004185	ENSG00000134245	WNT2B	WNT13	wingless-type MMTV integration site family, member 2B	protein-coding	0.002997	0.378244
chr1	113086689	113087690	DER_231	3.8	4.47	1.55	2.92	0.000137	0.00696	WNT2B	WNT2B	ST7L	48.3667	45.8665	150.849	22.4676	11.1216	8.95692	1.06641	intron (NM_138728, intron 12 of 13)	intron (NM_138728, intron 12 of 13)	35819	NM_024494	7482	Hs.258575	NM_004185	ENSG00000134245	WNT2B	WNT13	wingless-type MMTV integration site family, member 2B	protein-coding	0.003996	0.350299
chr1	113249441	113250442	DER_232	4.86	2.69	5.89	-3.2	0.000569	0.0144	RHOC	FAM19A3,PPM1J,MOV10	RHOC	26.1441	2.7383	14.2695	12.8386	306.955	47.0238	41.5901	promoter-TSS (NM_001042678)	promoter-TSS (NM_001042678)	84	NM_001042678	389	Hs.502659	NM_175744	ENSG00000155366	RHOC	ARH9|ARHC|H9|RHOH9	ras homolog family member C	protein-coding	0.083916	0.709581
chr1	113408677	113409678	DER_233	4.08	4.7	2.31	2.39	0.0049	0.0481	AKR7A2P1			27.4513	43.8127	101.925	60.9836	2.22431	20.8995	11.7305	Intergenic	MER39|LTR|ERV1	-15912	NR_103746	100996702	Hs.632431	NR_103746	ENSG00000215866	LINC01356	-	long intergenic non-protein coding RNA 1356	ncRNA	0.007992	0.453094
chr1	113478029	113479541	DER_234	3.6	4.26	1.47	2.78	0.000955	0.0191	AKR7A2P1	AKR7A2P1	SLC16A1	71.8964	16.4298	130.464	17.1182	2.22431	5.97128	9.59772	intron (NM_003051, intron 1 of 4)	Charlie2a|DNA|hAT-Charlie	12813	NR_002796	246182	Hs.647691	NR_002796		AKR7A2P1	AFARP1	aldo-keto reductase family 7, member A2 pseudogene 1	pseudo	0.003307	0.372108
chr1	114076590	114077591	DER_235	2.93	3.62	0.58	3.03	0.000505	0.0134	MAGI3		MAGI3	14.3793	36.967	42.8084	21.3977	4.44862	3.73205	2.13283	intron (NM_152900, intron 1 of 20)	L2c|LINE|L2	143615	NM_152900	260425	Hs.486189	NM_020965	ENSG00000081026	MAGI3	MAGI-3|dJ730K3.2	membrane associated guanylate kinase, WW and PDZ domain containing 3	protein-coding	0.004995	0.393214
chr1	114205494	114206495	DER_236	3.7	4.4	1.04	3.36	0.000129	0.00678	PHTF1		MAGI3	56.2099	32.175	65.2318	40.1208	2.22431	11.1962	2.13283	intron (NM_152900, intron 16 of 20)	L1MB7|LINE|L1	95783	NM_006608	10745	Hs.655824	NM_006608	ENSG00000116793	PHTF1	PHTF	putative homeodomain transcription factor 1	protein-coding	0.011988	0.394212
chr1	115153023	115154904	DER_237	4.93	5.63	2.4	3.23	3.19e-05	0.00364	BCAS2	BCAS2	DENND2C	172.551	106.109	77.4628	75.962	6.67294	17.9138	11.7305	intron (NM_001256404, intron 8 of 20)	intron (NM_001256404, intron 8 of 20)	-29698	NM_005872	10286	Hs.22960	NM_005872	ENSG00000116752	BCAS2	DAM1|SPF27|Snt309	breast carcinoma amplified sequence 2	protein-coding	0.008506	0.391605
chr1	115968668	115969669	DER_238	3.41	1.75	4.34	-2.59	0.00106	0.0203	NGF			1.30721	8.21489	14.2695	7.48921	35.589	46.2774	52.2542	Intergenic	Intergenic	-88311	NM_002506	4803	Hs.2561	NM_002506	ENSG00000134259	NGF	Beta-NGF|HSAN5|NGFB	nerve growth factor (beta polypeptide)	protein-coding	0.00999	0.453094
chr1	117095842	117096843	DER_239	2.83	3.48	0.77	2.71	0.00292	0.0358	CD58		CD58	24.8369	26.0138	30.5774	19.7929	2.22431	8.21051	2.13283	intron (NR_026665, intron 1 of 5)	L2c|LINE|L2	17373	NM_001779	965	Hs.34341	NM_001779	ENSG00000116815	CD58	LFA-3|LFA3|ag3	CD58 molecule	protein-coding	0.000999	0.408184
chr1	118147560	118148561	DER_240	2.82	0.56	3.86	-3.31	0.0006	0.0148	FAM46C	FAM46C		1.30721	2.7383	2.03849	4.27955	60.0564	11.1962	23.4611	promoter-TSS (NM_017709)	promoter-TSS (NM_017709)	332	NR_121626	100996263	Hs.202533	NR_121626	ENSG00000236866	LOC100996263	-	uncharacterized LOC100996263	ncRNA	0.045954	0.528942
chr1	118653691	118654692	DER_241	2.5	3.2	-0.04	3.24	0.000699	0.016	SPAG17		SPAG17	23.5297	17.1143	48.9238	11.7688	2.22431	3.73205	1.06641	intron (NM_206996, intron 4 of 48)	(CA)n|Simple_repeat|Simple_repeat	73657	NM_206996	200162	Hs.528821	NM_206996	ENSG00000155761	SPAG17	CT143|PF6	sperm associated antigen 17	protein-coding	0.007992	0.352295
chr1	121285839	121286840	DER_242	3.09	3.85	-0.7	4.55	3.4e-05	0.00371	EMBP1		EMBP1	61.4387	35.5978	75.4243	3.20966	2.22431	0.74641	1.06641	intron (NR_003955, intron 1 of 7)	(TG)n|Simple_repeat|Simple_repeat	25429	NR_003955	647121	Hs.697682	NR_003955	ENSG00000231752	EMBP1	-	embigin pseudogene 1	pseudo	0.004995	0.342315
chr1	145075237	145076238	DER_243	6.65	5.05	7.57	-2.52	0.000858	0.0181	PDE4DIP	PDE4DIP,SEC22B	PDE4DIP	81.0468	75.9877	79.5012	58.3089	638.378	187.349	396.706	exon (NM_022359, exon 1 of 7)	exon (NM_022359, exon 1 of 7)	449	NM_022359	9659	Hs.584841	NM_014644	ENSG00000178104	PDE4DIP	CMYA2|MMGL	phosphodiesterase 4D interacting protein	protein-coding	0.056943	0.612774
chr1	145113181	145115011	DER_244	4.9	5.56	2.74	2.82	0.000239	0.00939	SEC22B	PDE4DIP	SEC22B	108.498	117.062	252.773	50.8197	2.22431	33.5885	12.797	intron (NM_004892, intron 4 of 5)	intron (NM_004892, intron 4 of 5)	17689	NM_004892	9554	Hs.632438	NM_004892		SEC22B	ERS-24|SEC22L1	SEC22 homolog B, vesicle trafficking protein (gene/pseudogene)	protein-coding	0.004918	0.339705
chr1	145125055	145126056	DER_245	1.97	2.68	-0.7	3.38	0.00231	0.0314	SEC22B	SEC22B,PDE4DIP		16.9937	22.5909	36.6929	2.13977	2.22431	0.74641	1.06641	intron (NM_001277444, intron 20 of 24).2	intron (NM_001277444, intron 20 of 24).2	29148	NM_004892	9554	Hs.632438	NM_004892		SEC22B	ERS-24|SEC22L1	SEC22 homolog B, vesicle trafficking protein (gene/pseudogene)	protein-coding	0.004995	0.374251
chr1	145223321	145224322	DER_246	2.43	3.13	-0.18	3.31	0.00344	0.0396	NOTCH2NL		NOTCH2NL	18.3009	36.967	57.0778	0.534944	2.22431	2.98564	1.06641	intron (NM_203458, intron 1 of 4)	intron (NM_203458, intron 1 of 4)	14708	NM_203458	388677	Hs.655156	NM_203458		NOTCH2NL	N2N	notch 2 N-terminal like	protein-coding	0.001998	0.326347
chr1	145648449	145649944	DER_247	3.82	4.59	-0.33	4.93	1.86e-07	0.000319	RNF115	POLR3C	RNF115	44.445	69.142	85.6167	36.3762	2.22431	2.23923	1.06641	intron (NM_014455, intron 2 of 8)	intron (NM_014455, intron 2 of 8)	-38152	NM_006468	10623	Hs.515768	NM_006468	ENSG00000186141	POLR3C	RPC3|RPC62	polymerase (RNA) III (DNA directed) polypeptide C (62kD)	protein-coding	0.002676	0.358957
chr1	145653469	145654470	DER_248	2.72	3.43	-0.04	3.47	0.000506	0.0134	RNF115	POLR3C	RNF115	37.909	19.8526	79.5012	4.27955	2.22431	3.73205	1.06641	intron (NM_014455, intron 3 of 8)	intron (NM_014455, intron 3 of 8)	-42925	NM_006468	10623	Hs.515768	NM_006468	ENSG00000186141	POLR3C	RPC3|RPC62	polymerase (RNA) III (DNA directed) polypeptide C (62kD)	protein-coding	0.004995	0.363273
chr1	149913735	149914736	DER_249	2.79	3.45	0.62	2.83	0.00385	0.0421	MTMR11	SV2A,SF3B4,BOLA1,MTMR11	OTUD7B	15.6865	21.2218	16.3079	28.352	2.22431	5.22487	3.19924	3' UTR (NM_020205, exon 12 of 12)	3' UTR (NM_020205, exon 12 of 12)	-5444	NM_001145862	10903	Hs.425144	NM_006697	ENSG00000014914	MTMR11	CRA	myotubularin related protein 11	protein-coding	0.011988	0.397206
chr1	150449576	150450577	DER_250	4.27	4.94	2.06	2.88	0.000405	0.0119	TARS2	ECM1,TARS2		75.818	58.1888	95.8092	55.0992	2.22431	22.3923	6.39848	Intergenic	Intergenic	-9764	NM_001271895	80222	Hs.288974	NM_025150	ENSG00000143374	TARS2	COXPD21|TARSL1|thrRS	threonyl-tRNA synthetase 2, mitochondrial (putative)	protein-coding	0.005994	0.442116
chr1	150737325	150738326	DER_251	3.02	3.74	0.2	3.53	0.000166	0.00755	CTSS	HORMAD1,CTSK	CTSS	48.3667	35.5978	61.1548	7.48921	2.22431	5.22487	1.06641	intron (NM_004079, intron 1 of 7)	intron (NM_004079, intron 1 of 7)	608	NM_004079	1520	Hs.181301	NM_004079	ENSG00000163131	CTSS	-	cathepsin S	protein-coding	0.004995	0.339321
chr1	151745658	151746659	DER_252	3.31	3.92	1.52	2.4	0.00246	0.0327	OAZ3	OAZ3,MRPL9,LINGO4,TDRKH	TDRKH	26.1441	39.7053	81.5397	19.258	8.89725	11.1962	1.06641	3' UTR (NM_001083965, exon 13 of 13)	3' UTR (NM_001083965, exon 13 of 13)	7027	NM_016178	51686	Hs.713789	NM_016178	ENSG00000143450	OAZ3	AZ3|OAZ-t|TISP15	ornithine decarboxylase antizyme 3	protein-coding	0.007992	0.42515
chr1	151810400	151811401	DER_253	3.35	1.15	4.38	-3.23	0.000343	0.0109	LOC100132111	TDRKH,RORC,LINGO4,THEM5	LOC100132111,C2CD4D	6.53603	2.7383	4.07699	4.81449	93.4211	11.9426	29.8596	promoter-TSS (NR_024237)	promoter-TSS (NR_024237)	-45	NR_024237	100132111	Hs.697059	NR_024237		LOC100132111	-	uncharacterized LOC100132111	ncRNA	0.12987	0.757485
chr1	151913333	151914334	DER_254	2.8	3.44	0.76	2.69	0.00456	0.0463	THEM4	THEM4		41.8306	16.4298	57.0778	9.62899	2.22431	9.70333	1.06641	Intergenic	Intergenic	-31472	NM_053055	117145	Hs.164070	NM_053055		THEM4	CTMP	thioesterase superfamily member 4	protein-coding	0.003996	0.408184
chr1	152161347	152162348	DER_255	3.52	1.65	4.5	-2.85	0.00167	0.0264	RPTN	RPTN,HRNR		1.30721	11.6378	2.03849	7.48921	75.6266	33.5885	40.5237	Intergenic	CpG	-30143	NM_001122965	126638	Hs.376144	NM_152364	ENSG00000215853	RPTN	-	repetin	protein-coding	0.058941	0.568862
chr1	152487491	152488492	DER_256	4.24	2.73	5.14	-2.41	0.00396	0.0429	CRCT1	LCE5A	CRCT1	26.1441	19.1681	10.1925	6.41932	142.356	20.1531	63.9848	exon (NM_019060, exon 2 of 2)	exon (NM_019060, exon 2 of 2)	1013	NM_019060	54544	Hs.110196	NM_019060	ENSG00000169509	CRCT1	C1orf42|NICE-1	cysteine rich C-terminal 1	protein-coding	0.053946	0.572854
chr1	153005374	153006375	DER_257	3	3.7	0.41	3.28	0.000861	0.0181	SPRR1B	SPRR2A,SPRR2B,SPRR2D,SPRR1A,SPRR3	SPRR1B	10.4577	40.3899	40.7699	25.1424	2.22431	6.71769	1.06641	TTS (NM_003125)	TTS (NM_003125)	2195	NM_003125	6699	Hs.1076	NM_003125	ENSG00000169469	SPRR1B	CORNIFIN|GADD33|SPRR1	small proline-rich protein 1B	protein-coding	0.002997	0.424152
chr1	153387717	153388718	DER_258	1.94	0.09	2.92	-2.82	0.0038	0.0418	S100A7A	S100A12,S100A7A,S100A8,S100A7,S100A7L2		6.53603	0.684574	2.03849	1.06989	22.2431	12.689	14.9298	promoter-TSS (NM_176823)	promoter-TSS (NM_176823)	-783	NM_176823	338324	Hs.442337	NM_176823	ENSG00000184330	S100A7A	NICE-2|S100A15|S100A7L1|S100A7f	S100 calcium binding protein A7A	protein-coding	0.005994	0.503992
chr1	153513076	153514077	DER_259	3.46	1.79	4.4	-2.61	0.00104	0.0201	S100A5	S100A4,S100A6,S100A3,S100A2	S100A5	1.30721	10.9532	12.231	6.95427	40.0376	44.0382	54.3871	intron (NM_002962, intron 2 of 3)	intron (NM_002962, intron 2 of 3)	665	NM_002962	6276	Hs.2960	NM_002962	ENSG00000196420	S100A5	S100D	S100 calcium binding protein A5	protein-coding	0.010989	0.565868
chr1	155533508	155534509	DER_260	2.4	3.07	0.2	2.87	0.00317	0.0375	ASH1L	ASH1L,MSTO1	LOC645676	27.4513	20.5372	26.5004	9.62899	2.22431	5.22487	1.06641	TTS (NR_027023)	TTS (NR_027023)	-1684	NM_018489	55870	Hs.491060	NM_018489	ENSG00000116539	ASH1L	ASH1|ASH1L1|KMT2H	ash1 (absent, small, or homeotic)-like (Drosophila)	protein-coding	0.022977	0.428144
chr1	155621738	155622739	DER_261	4.23	4.93	1.71	3.22	0.00138	0.0236	YY1AP1	YY1AP1,MSTO1,DAP3		23.5297	60.9271	22.4234	92.5453	2.22431	16.421	5.33206	Intergenic	Intergenic	26808	NR_132762	106633810		NR_132762		SCARNA26A	-	small Cajal body-specific RNA 26A	ncRNA	0.001998	0.406188
chr1	155729621	155731449	DER_262	4.99	5.67	2.66	3.01	0.00101	0.0198	MSTO2P	MSTO2P	GON4L	58.8243	110.901	116.194	123.572	2.22431	40.3062	6.39848	intron (NM_001282858, intron 23 of 31)	intron (NM_001282858, intron 23 of 31)	14976	NR_024117	100129405	Hs.656361	NR_024117		MSTO2P	MSTO2	misato family member 2, pseudogene	pseudo	0.0093	0.428103
chr1	156593953	156594954	DER_263	3.83	1.5	4.87	-3.38	0.000819	0.0175	HAPLN2	TTC24,APOA1BP,GPATCH4,BCAN	HAPLN2	1.30721	11.6378	24.4619	1.06989	157.926	10.4497	24.5275	exon (NM_021817, exon 6 of 7)	exon (NM_021817, exon 6 of 7)	5367	NM_021817	60484	Hs.410719	NM_021817	ENSG00000132702	HAPLN2	BRAL1	hyaluronan and proteoglycan link protein 2	protein-coding	0.088911	0.699601
chr1	156680514	156681515	DER_264	3.9	2.25	4.83	-2.57	0.00329	0.0384	CRABP2	HDGF,NES,C1orf66,ISG20L2,MRPL24,CRABP2		10.4577	11.6378	2.03849	10.6989	117.889	32.0956	38.3909	Intergenic	Intergenic	-5406	NM_001199723	1382	Hs.405662	NM_001878	ENSG00000143320	CRABP2	CRABP-II|RBP6	cellular retinoic acid binding protein 2	protein-coding	0.00999	0.580838
chr1	156783293	156784294	DER_265	4.99	3.6	5.86	-2.26	0.00321	0.0377	NTRK1	SH2D2A,NTRK1,PRCC,INSRR	SH2D2A	26.1441	47.2356	12.231	17.1182	113.44	111.962	153.563	exon (NM_001161444, exon 5 of 8)	exon (NM_001161444, exon 5 of 8)	-1749	NM_001007792	4914	Hs.406293	NM_002529	ENSG00000198400	NTRK1	MTC|TRK|TRK1|TRKA|Trk-A|p140-TrkA	neurotrophic tyrosine kinase, receptor, type 1	protein-coding	0.067932	0.659681
chr1	156785914	156787155	DER_266	4.58	2.74	5.55	-2.82	0.00025	0.00953	SH2D2A	SH2D2A,PRCC,INSRR,NTRK1	SH2D2A,NTRK1	7.84324	29.4367	40.7699	3.20966	153.478	68.6697	87.4459	promoter-TSS (NM_001161443)	promoter-TSS (NM_001161443)	106	NM_003975	9047	Hs.103527	NM_003975	ENSG00000027869	SH2D2A	F2771|SCAP|TSAD|VRAP	SH2 domain containing 2A	protein-coding	0.012893	0.560386
chr1	157113595	157114596	DER_267	3.2	3.93	0.11	3.83	1.61e-05	0.00258	ETV3	ETV3L,CYCSP52,ETV3		26.1441	32.175	81.5397	23.5375	2.22431	2.98564	2.13283	Intergenic	Mam_R4|LINE|Dong-R4	-5712	NM_001145312	2117	Hs.105636	NM_005240	ENSG00000117036	ETV3	METS|PE-1|PE1|bA110J1.4	ets variant 3	protein-coding	0.003996	0.406188
chr1	158885426	158886427	DER_268	3.34	4.09	-0.02	4.11	3.54e-05	0.00375	PYHIN1	PYHIN1		27.4513	22.5909	36.6929	45.4702	2.22431	2.23923	2.13283	Intergenic	Intergenic	-15411	NM_198930	149628	Hs.710248	NM_152501	ENSG00000163564	PYHIN1	IFIX	pyrin and HIN domain family, member 1	protein-coding	0.004995	0.392216
chr1	159230935	159232758	DER_269	4.61	5.38	0.86	4.51	4.95e-08	0.000191	FCER1A	FCER1A		77.1252	90.3638	126.387	80.7765	2.22431	5.97128	4.26565	Intergenic	L1MB4|LINE|L1	-27658	NM_002001	2205	Hs.897	NM_002001	ENSG00000179639	FCER1A	FCE1A|FcERI	Fc fragment of IgE, high affinity I, receptor for; alpha polypeptide	protein-coding	0.001646	0.344846
chr1	161993096	161994097	DER_270	3.18	1.38	4.15	-2.77	0.00317	0.0375	OLFML2B	NOS1AP	OLFML2B	1.30721	17.1143	10.1925	0.534944	42.2619	27.6172	44.7893	5' UTR (NM_001297713, exon 1 of 8)	5' UTR (NM_001297713, exon 1 of 8)	659	NM_001297713	25903	Hs.507515	NM_015441	ENSG00000162745	OLFML2B	-	olfactomedin like 2B	protein-coding	0.08991	0.662675
chr1	162511092	162512849	DER_271	4.41	5.03	2.58	2.45	0.00149	0.0247	UAP1	UHMK1,UAP1		36.6018	62.2962	226.273	51.3546	8.89725	29.11	6.39848	Intergenic	Intergenic	-19326	NM_003115	6675	Hs.492859	NM_003115	ENSG00000117143	UAP1	AGX|AGX1|AGX2|SPAG2	UDP-N-acetylglucosamine pyrophosphorylase 1	protein-coding	0.006261	0.411832
chr1	162878044	162879788	DER_272	4.09	4.71	2.33	2.38	0.00434	0.045	C1orf110	C1orf110		39.2162	62.2962	69.3088	54.5643	2.22431	23.1387	10.6641	Intergenic	MLT1J|LTR|ERVL-MaLR	-40311	NM_178550	339512	Hs.407631	NM_178550	ENSG00000185860	CCDC190	C1orf110	coiled-coil domain containing 190	protein-coding	0.010894	0.402865
chr1	162882634	162884037	DER_273	5.41	6.03	3.53	2.5	0.0027	0.0342	C1orf110	C1orf110		135.95	106.794	57.0778	170.112	31.1404	35.0813	14.9298	Intergenic	L1M4|LINE|L1	-44730	NM_178550	339512	Hs.407631	NM_178550	ENSG00000185860	CCDC190	C1orf110	coiled-coil domain containing 190	protein-coding	0.005702	0.402422
chr1	164529055	164531451	DER_274	4.71	5.28	3.24	2.04	0.00218	0.0305	PBX1		PBX1	95.4261	83.518	148.81	58.8438	28.9161	28.3636	9.59772	intron (NM_002585, intron 1 of 8)	intron (NM_002585, intron 1 of 8)	1656	NM_002585	5087	Hs.557097	NM_002585	ENSG00000185630	PBX1	-	pre-B-cell leukemia homeobox 1	protein-coding	0.013356	0.370463
chr1	167114755	167115756	DER_275	2.36	3.09	-0.7	3.79	0.0047	0.047	DUSP27			27.4513	0.684574	114.156	0.534944	2.22431	0.74641	1.06641	Intergenic	Tigger3a|DNA|TcMar-Tigger	49787	NR_110811	101928484	Hs.568496	NR_110811		LINC01363	RBSG4	long intergenic non-protein coding RNA 1363	ncRNA	0.003996	0.329341
chr1	167131945	167132946	DER_276	3.93	4.53	2.28	2.24	0.00482	0.0476	POU2F1			61.4387	33.5441	112.117	35.3063	2.22431	8.95692	19.1954	Intergenic	Charlie10b|DNA|hAT-Charlie	32597	NR_110811	101928484	Hs.568496	NR_110811		LINC01363	RBSG4	long intergenic non-protein coding RNA 1363	ncRNA	0.016983	0.43513
chr1	167174692	167175693	DER_277	2.98	3.7	0.2	3.49	0.00116	0.0213	POU2F1	POU2F1		74.5108	21.9064	8.15397	12.3037	2.22431	5.22487	1.06641	Intergenic	(TG)n|Simple_repeat|Simple_repeat	-10150	NR_110811	101928484	Hs.568496	NR_110811		LINC01363	RBSG4	long intergenic non-protein coding RNA 1363	ncRNA	0.008991	0.412176
chr1	167196789	167197790	DER_278	3.02	3.68	0.85	2.83	0.0016	0.0257	POU2F1		POU2F1	32.6802	23.9601	28.5389	25.1424	2.22431	7.4641	3.19924	intron (NM_001198786, intron 1 of 14)	MIR3|SINE|MIR	7166	NR_037163	5451	Hs.283402	NM_002697	ENSG00000143190	POU2F1	OCT1|OTF1|oct-1B	POU class 2 homeobox 1	protein-coding	0.004995	0.360279
chr1	167260775	167261776	DER_279	2.13	2.85	-0.7	3.55	0.0023	0.0314	POU2F1	POU2F1	POU2F1	14.3793	25.3292	4.07699	12.8386	2.22431	0.74641	1.06641	intron (NM_001198786, intron 1 of 14)	(TG)n|Simple_repeat|Simple_repeat	-37006	NM_001198783	5451	Hs.283402	NM_002697	ENSG00000143190	POU2F1	OCT1|OTF1|oct-1B	POU class 2 homeobox 1	protein-coding	0.002997	0.352295
chr1	167880315	167881316	DER_280	3.69	4.39	1.1	3.29	0.000682	0.0158	ADCY10	DCAF6,BRP44,ADCY10	ADCY10	18.3009	36.2824	50.9623	57.7739	2.22431	11.9426	2.13283	intron (NM_001297772, intron 1 of 32)	LTR10C|LTR|ERV1	2649	NM_001297772	55811	Hs.320892	NM_018417	ENSG00000143199	ADCY10	HCA2|HEL-S-7a|SAC|SACI|Sacy|hsAC	adenylate cyclase 10 (soluble)	protein-coding	0.00999	0.363273
chr1	169258067	169259068	DER_281	3.2	3.86	1.06	2.8	0.00242	0.0323	NME7		NME7	62.7459	21.2218	18.3464	23.0026	2.22431	8.21051	4.26565	intron (NR_104229, intron 6 of 12)	L2|LINE|L2	-78627	NM_003666	8548	Hs.130746	NM_003666	ENSG00000117475	BLZF1	GOLGIN-45|JEM-1|JEM-1s|JEM1	basic leucine zipper nuclear factor 1	protein-coding	0.004995	0.359281
chr1	169749627	169751427	DER_282	4.24	4.89	2.2	2.68	0.00174	0.0271	C1orf156	SELE,C1orf112,C1orf156		91.5045	46.551	77.4628	52.4245	2.22431	27.6172	5.33206	Intergenic	Intergenic	13534	NM_033418	92342	Hs.33922	NM_033418	ENSG00000171806	METTL18	AsTP2|C1orf156|HPM1	methyltransferase like 18	protein-coding	0.012222	0.428096
chr1	171726170	171728007	DER_283	4.07	4.74	1.78	2.96	0.00187	0.0283	VAMP4	METTL13,VAMP4		27.4513	49.2893	36.6929	76.497	2.22431	17.9138	5.33206	Intergenic	MER83B-int|LTR|ERV1	-15709	NM_003762	8674	Hs.6651	NM_003762	ENSG00000117533	VAMP4	VAMP-4|VAMP24	vesicle associated membrane protein 4	protein-coding	0.003266	0.386289
chr1	172040563	172041564	DER_284	3.94	4.68	0.77	3.91	8.65e-05	0.00559	MIR3120		DNM3	37.909	36.967	28.5389	74.3572	2.22431	8.21051	2.13283	intron (NM_001278252, intron 11 of 14)	intron (NM_001278252, intron 11 of 14)	-66885	NR_036066	100422882		NR_036066		MIR3120	mir-3120	microRNA 3120	ncRNA	0.005994	0.370259
chr1	172112172	172113173	DER_285	3.22	3.81	1.61	2.2	0.00474	0.0473	MIR199A2	MIR199A2,MIR3120,MIR214	DNM3	47.0594	30.1213	61.1548	13.9085	15.5702	4.47846	1.06641	non-coding (NR_038397, exon 1 of 1)	non-coding (NR_038397, exon 1 of 1)	1112	NR_029618	406977		NR_029618	ENSG00000208024	MIR199A2	MIR-199-s|MIRN199A2|mir-199a-2	microRNA 199a-2	ncRNA	0.003996	0.349301
chr1	172150079	172151080	DER_286	3.6	4.29	1.19	3.1	0.000599	0.0148	MIR199A2	MIR199A2,MIR3120,MIR214	DNM3	84.9684	51.343	34.6544	17.1182	13.3459	0.74641	1.06641	intron (NM_015569, intron 14 of 20)	intron (NM_015569, intron 14 of 20)	-36604	NR_103486	100628315	Hs.584880	NR_038397	ENSG00000230630	DNM3OS	DNM3-AS1|MIR199A2HG	DNM3 opposite strand/antisense RNA	ncRNA	0.008991	0.381238
chr1	172291267	172292268	DER_287	4.36	5.02	2.24	2.78	0.00137	0.0235	C1orf105		DNM3	50.9811	54.7659	63.1933	82.9163	2.22431	12.689	15.9962	intron (NM_001136127, intron 16 of 19)	intron (NM_001136127, intron 16 of 19)	-98061	NM_139240	92346	Hs.517991	NM_139240	ENSG00000180999	C1orf105	-	chromosome 1 open reading frame 105	protein-coding	0.013986	0.447106
chr1	172312330	172313331	DER_288	3.33	4	1.08	2.92	0.00329	0.0384	C1orf105		DNM3	6.53603	34.2287	46.8854	42.2606	4.44862	10.4497	1.06641	intron (NM_015569, intron 17 of 20)	intron (NM_015569, intron 17 of 20)	-76998	NM_139240	92346	Hs.517991	NM_139240	ENSG00000180999	C1orf105	-	chromosome 1 open reading frame 105	protein-coding	0.010989	0.370259
chr1	172327738	172328739	DER_289	3.87	4.53	1.69	2.84	0.000615	0.015	C1orf105		DNM3	69.282	47.9202	99.8862	27.8171	2.22431	19.4067	3.19924	intron (NM_015569, intron 17 of 20)	intron (NM_015569, intron 17 of 20)	-61590	NM_139240	92346	Hs.517991	NM_139240	ENSG00000180999	C1orf105	-	chromosome 1 open reading frame 105	protein-coding	0.004995	0.4002
chr1	173021417	173022418	DER_290	3.23	3.91	0.98	2.93	0.000875	0.0182	TNFSF18	TNFSF18		19.6081	31.4904	97.8477	21.9327	2.22431	10.4497	2.13283	Intergenic	Intergenic	-1814	NM_005092	8995	Hs.248197	NM_005092		TNFSF18	AITRL|GITRL|TL6|hGITRL	tumor necrosis factor (ligand) superfamily, member 18	protein-coding	0.003996	0.361277
chr1	173628985	173630969	DER_291	3.91	4.55	1.95	2.6	0.00357	0.0405	ANKRD45	LOC730159	ANKRD45	14.3793	86.2563	28.5389	50.8197	8.89725	6.71769	9.59772	intron (NM_198493, intron 1 of 5)	MLT1F2|LTR|ERVL-MaLR	9024	NM_198493	339416	Hs.130054	NM_198493		ANKRD45	CT117	ankyrin repeat domain 45	protein-coding	0.003024	0.376322
chr1	174208115	174209116	DER_292	2.76	3.47	0	3.47	0.000514	0.0136	RABGAP1L		RABGAP1L	26.1441	17.7989	20.3849	25.1424	2.22431	0.74641	3.19924	intron (NM_014857, intron 4 of 20)	L2a|LINE|L2	80063	NM_014857	9910	Hs.585378	NM_014857	ENSG00000152061	RABGAP1L	HHL|TBC1D18	RAB GTPase activating protein 1-like	protein-coding	0.023976	0.412176
chr1	174374388	174375389	DER_293	3.51	4.23	0.62	3.61	1.98e-05	0.00286	GPR52	GPR52	RABGAP1L	62.7459	34.2287	57.0778	27.2821	2.22431	5.22487	3.19924	intron (NM_014857, intron 13 of 20)	AluJb|SINE|Alu	-42324	NM_005684	9293	Hs.673850	NM_005684		GPR52	-	G protein-coupled receptor 52	protein-coding	0.005994	0.365269
chr1	174375440	174376757	DER_294	4.56	5.18	2.74	2.43	0.00454	0.0462	GPR52	GPR52	RABGAP1L	57.5171	27.383	75.4243	107.524	26.6917	11.1962	7.46489	intron (NM_014857, intron 13 of 20)	intron (NM_014857, intron 13 of 20)	-41114	NM_005684	9293	Hs.673850	NM_005684		GPR52	-	G protein-coupled receptor 52	protein-coding	0.003797	0.355842
chr1	174959412	174960413	DER_295	3.15	3.91	-0.7	4.61	1.87e-05	0.00281	CACYBP	CACYBP,MRPS14		45.7522	54.7659	20.3849	16.0483	2.22431	0.74641	1.06641	3' UTR (NM_001243765, exon 9 of 9)	3' UTR (NM_001243765, exon 9 of 9)	-8659	NM_001007214	27101	Hs.508524	NM_014412	ENSG00000116161	CACYBP	GIG5|PNAS-107|S100A6BP|SIP	calcyclin binding protein	protein-coding	0.006993	0.344311
chr1	176888375	176889376	DER_296	4.63	5.35	1.71	3.65	0.000842	0.0178	MIR488		ASTN1	26.1441	69.142	10.1925	136.946	2.22431	16.421	5.33206	intron (NM_001286164, intron 16 of 22)	intron (NM_001286164, intron 16 of 22)	109706	NR_030163	574441		NR_030163		MIR488	MIRN488|hsa-mir-488|mir-488	microRNA 488	ncRNA	0.008991	0.393214
chr1	178095702	178098406	DER_297	4.65	5.29	2.65	2.65	0.00117	0.0215	LOC100302401	LOC100302401	RASAL2	143.793	72.5648	218.119	28.352	17.7945	28.3636	1.06641	intron (NM_170692, intron 1 of 17)	intron (NM_170692, intron 1 of 17)	-33926	NR_027982	100302401	Hs.736117	NR_027982	ENSG00000224687	RASAL2-AS1	-	RASAL2 antisense RNA 1	ncRNA	0.003328	0.331608
chr1	178207837	178208838	DER_298	2.5	3.21	-0.33	3.55	0.00191	0.0286	RASAL2		RASAL2	23.5297	20.5372	93.7707	0.534944	2.22431	2.23923	1.06641	intron (NM_170692, intron 1 of 17)	intron (NM_170692, intron 1 of 17)	-102269	NM_004841	9462	Hs.496139	NM_004841		RASAL2	NGAP	RAS protein activator like 2	protein-coding	0.000999	0.334331
chr1	178247508	178249032	DER_299	3.64	4.37	0.76	3.61	7.4e-05	0.00524	RASAL2		RASAL2	64.0531	38.3361	50.9623	34.2364	2.22431	9.70333	1.06641	intron (NM_170692, intron 1 of 17)	intron (NM_170692, intron 1 of 17)	-62336	NM_004841	9462	Hs.496139	NM_004841		RASAL2	NGAP	RAS protein activator like 2	protein-coding	0.001312	0.340328
chr1	178280037	178281038	DER_300	2.54	3.26	-0.33	3.59	0.000349	0.011	RASAL2	RASAL2	RASAL2	30.0658	10.9532	44.8469	14.4435	2.22431	2.23923	1.06641	intron (NM_170692, intron 3 of 17)	HAL1|LINE|L1	-30069	NM_004841	9462	Hs.496139	NM_004841		RASAL2	NGAP	RAS protein activator like 2	protein-coding	0.001998	0.412176
chr1	178406747	178408567	DER_301	3.23	3.94	0.44	3.5	0.000124	0.00666	C1orf49		RASAL2	73.2036	19.8526	81.5397	8.5591	2.22431	3.73205	3.19924	intron (NM_170692, intron 5 of 17)	intron (NM_170692, intron 5 of 17)	-74555	NM_001170723	84066	Hs.534501	NM_032126	ENSG00000240021	TEX35	C1orf49|TSC24	testis expressed 35	protein-coding	0.003297	0.314662
chr1	178433251	178434252	DER_302	2.65	3.37	-0.33	3.71	0.00038	0.0115	C1orf49	C1orf49	RASAL2	53.5955	20.5372	34.6544	4.81449	2.22431	2.23923	1.06641	intron (NM_170692, intron 15 of 17)	intron (NM_170692, intron 15 of 17)	-48461	NM_001170723	84066	Hs.534501	NM_032126	ENSG00000240021	TEX35	C1orf49|TSC24	testis expressed 35	protein-coding	0.000999	0.371257
chr1	180881370	180882371	DER_303	4.53	2.75	5.49	-2.74	0.000389	0.0117	KIAA1614		KIAA1614	19.6081	10.2686	12.231	13.9085	151.253	49.2631	91.7115	promoter-TSS (NM_020950)	promoter-TSS (NM_020950)	-443	NM_020950	57710	Hs.734816	NM_020950		KIAA1614	-	KIAA1614	protein-coding	0.113886	0.750499
chr1	180922873	180923874	DER_304	3.74	1.56	4.76	-3.2	0.00032	0.0106	KIAA1614	KIAA1614		7.84324	4.10744	6.11548	6.41932	117.889	11.9426	44.7893	Intergenic	CpG	41060	NM_020950	57710	Hs.734816	NM_020950		KIAA1614	-	KIAA1614	protein-coding	0.096903	0.716567
chr1	181105099	181106100	DER_305	4.3	4.96	2.08	2.88	0.000321	0.0106	IER5	IER5		118.956	67.0882	183.464	13.9085	4.44862	20.1531	6.39848	Intergenic	(CA)n|Simple_repeat|Simple_repeat	-38021	NR_125966	101928973	Hs.637822	NR_125966	ENSG00000237292	LOC101928973	-	uncharacterized LOC101928973	ncRNA	0.014985	0.491018
chr1	182921551	182922552	DER_306	3.11	1.4	4.06	-2.66	0.00486	0.0478	C1orf14		C1orf14	9.15045	8.89946	8.15397	1.60483	86.7482	6.71769	15.9962	exon (NM_030933, exon 1 of 10)	exon (NM_030933, exon 1 of 10)	502	NM_030933	81626	Hs.497034	NM_030933	ENSG00000157060	SHCBP1L	C1orf14|GE36	SHC SH2-domain binding protein 1-like	protein-coding	0.087912	0.651697
chr1	183587472	183588596	DER_307	2.07	2.78	-0.7	3.48	0.00409	0.0436	ARPC5	NCF2,APOBEC4,ARPC5,RGL1		33.9874	10.2686	2.03849	10.1639	2.22431	0.74641	1.06641	Intergenic	HERVH-int|LTR|ERV1	17042	NM_001270439	10092	Hs.518609	NM_005717		ARPC5	ARC16|dJ127C7.3|p16-Arc	actin related protein 2/3 complex subunit 5	protein-coding	0.012456	0.457778
chr1	184835811	184836812	DER_308	2.7	3.41	0	3.42	0.000338	0.0109	FAM129A		FAM129A	39.2162	13.0069	50.9623	12.8386	2.22431	0.74641	3.19924	intron (NM_052966, intron 5 of 13)	(CA)n|Simple_repeat|Simple_repeat	107407	NM_052966	116496	Hs.518662	NM_052966	ENSG00000135842	FAM129A	C1orf24|GIG39|NIBAN	family with sequence similarity 129, member A	protein-coding	0.005994	0.394212
chr1	184933628	184934629	DER_309	2.25	0.72	3.15	-2.43	0.00375	0.0416	FAM129A		FAM129A	6.53603	2.05372	6.11548	2.13977	20.0188	20.1531	19.1954	intron (NM_052966, intron 1 of 13)	intron (NM_052966, intron 1 of 13)	9590	NM_052966	116496	Hs.518662	NM_052966	ENSG00000135842	FAM129A	C1orf24|GIG39|NIBAN	family with sequence similarity 129, member A	protein-coding	0.026973	0.466068
chr1	184960912	184961913	DER_310	4.31	4.93	2.51	2.43	0.00411	0.0437	FAM129A	FAM129A		53.5955	53.3968	73.3858	71.6825	2.22431	25.3779	12.797	Intergenic	AluSx|SINE|Alu	-17694	NM_052966	116496	Hs.518662	NM_052966	ENSG00000135842	FAM129A	C1orf24|GIG39|NIBAN	family with sequence similarity 129, member A	protein-coding	0.00999	0.456088
chr1	185065186	185066187	DER_311	2.77	3.5	-0.18	3.68	0.000443	0.0125	RNF2		RNF2	37.909	25.3292	87.6552	2.13977	2.22431	2.98564	1.06641	intron (NM_007212, intron 4 of 6)	L1MB3|LINE|L1	51135	NM_007212	6045	Hs.591490	NM_007212	ENSG00000121481	RNF2	BAP-1|BAP1|DING|HIPI3|RING1B|RING2	ring finger protein 2	protein-coding	0.004995	0.322355
chr1	185362485	185363486	DER_312	3.67	4.38	0.88	3.5	3.58e-05	0.00377	IVNS1ABP			86.2757	24.6447	89.6937	23.5375	2.22431	2.98564	6.39848	Intergenic	Intergenic	-58814	NR_038424	100288079	Hs.131220	NR_038424	ENSG00000261024	GS1-279B7.1	-	microtubule-associated protein 1 light chain 3 beta pseudogene	pseudo	0.012987	0.376248
chr1	185594022	185595023	DER_313	2.67	3.32	0.68	2.64	0.00486	0.0478	HMCN1			30.0658	24.6447	48.9238	8.5591	2.22431	8.95692	1.06641	intron (NR_110793, intron 2 of 3)	(TG)n|Simple_repeat|Simple_repeat	3098	NR_110793	101929093	Hs.535227	NR_110793	ENSG00000228309	LINC01350	GS1-204I12.1	long intergenic non-protein coding RNA 1350	ncRNA	0.001998	0.418164
chr1	185827656	185828657	DER_314	2.68	3.36	0.31	3.05	0.00195	0.0289	HMCN1		HMCN1	49.6739	16.4298	40.7699	6.95427	2.22431	5.97128	1.06641	intron (NM_031935, intron 2 of 106)	(TG)n|Simple_repeat|Simple_repeat	124473	NM_031935	83872	Hs.58877	NM_031935	ENSG00000143341	HMCN1	ARMD1|FBLN6|FIBL-6|FIBL6	hemicentin 1	protein-coding	0.002997	0.325349
chr1	186464932	186465933	DER_315	3	3.65	0.94	2.7	0.00155	0.0252	MIR548F1	PDC,MIR548F1		22.2225	26.0138	112.117	9.09404	2.22431	5.22487	5.33206	Intergenic	Intergenic	-18777	NR_031642	100302192		NR_031642	ENSG00000221594	MIR548F1	MIR548F-1|MIRN548F1|hsa-mir-548f-1	microRNA 548f-1	ncRNA	0.001998	0.356287
chr1	186528526	186529527	DER_316	3.71	4.46	0.41	4.04	2.16e-05	0.00301	MIR548F1			24.8369	45.8665	67.2703	50.8197	2.22431	6.71769	1.06641	Intergenic	Intergenic	-82371	NR_031642	100302192		NR_031642	ENSG00000221594	MIR548F1	MIR548F-1|MIRN548F1|hsa-mir-548f-1	microRNA 548f-1	ncRNA	0.005994	0.367265
chr1	186536803	186537804	DER_317	2.83	3.48	0.74	2.75	0.00143	0.0241	MIR548F1			31.373	27.383	40.7699	13.9085	4.44862	6.71769	1.06641	Intergenic	L2a|LINE|L2	-90648	NR_031642	100302192		NR_031642	ENSG00000221594	MIR548F1	MIR548F-1|MIRN548F1|hsa-mir-548f-1	microRNA 548f-1	ncRNA	0.003996	0.331337
chr1	186704075	186705076	DER_318	3.13	3.79	0.99	2.8	0.00351	0.04	PTGS2			52.2883	17.1143	16.3079	26.7472	2.22431	8.95692	3.19924	Intergenic	Tigger1|DNA|TcMar-Tigger	54789	NR_125801	103752588	Hs.441636	NR_125801	ENSG00000273129	PACERR	PACER|PTGS2-AS1	PTGS2 antisense NFKB1 complex-mediated expression regulator RNA	ncRNA	0.003996	0.358283
chr1	186797394	186798395	DER_319	3.3	3.97	1	2.97	0.000876	0.0182	PLA2G4A		PLA2G4A	75.818	37.6516	53.0008	6.41932	2.22431	7.4641	4.26565	promoter-TSS (NM_024420)	promoter-TSS (NM_024420)	-138	NM_001311193	5321	Hs.497200	NM_024420	ENSG00000116711	PLA2G4A	PLA2G4|cPLA2|cPLA2-alpha	phospholipase A2, group IVA (cytosolic, calcium-dependent)	protein-coding	0.00999	0.371257
chr1	186937037	186938038	DER_320	3.02	3.77	-0.33	4.1	0.000237	0.00933	PLA2G4A		PLA2G4A	78.4324	18.4835	69.3088	1.60483	2.22431	2.23923	1.06641	intron (NM_001311193, intron 13 of 15)	(TG)n|Simple_repeat|Simple_repeat	-124437	NR_126347	104169671		NR_126347		LINC01036	-	long intergenic non-protein coding RNA 1036	ncRNA	0.003996	0.315369
chr1	186954416	186955417	DER_321	2.62	3.35	-0.33	3.68	0.000402	0.0119	PLA2G4A		PLA2G4A	41.8306	32.8595	18.3464	6.95427	2.22431	2.23923	1.06641	intron (NM_001311193, intron 15 of 15)	intron (NM_001311193, intron 15 of 15)	-107058	NR_126347	104169671		NR_126347		LINC01036	-	long intergenic non-protein coding RNA 1036	ncRNA	0.003996	0.347305
chr1	187649807	187650808	DER_322	2.84	3.59	-0.7	4.29	6.49e-05	0.00491	PLA2G4A			57.5171	28.0675	32.6159	7.48921	2.22431	0.74641	1.06641	Intergenic	(CA)n|Simple_repeat|Simple_repeat	237547	NR_132374	106144535	Hs.568709	NR_132374		LINC01037	-	long intergenic non-protein coding RNA 1037	ncRNA	0.001998	0.330339
chr1	192775945	192776946	DER_323	3.46	4.17	0.79	3.38	5.37e-05	0.00447	RGS2	RGS2		47.0594	34.2287	53.0008	31.5617	2.22431	5.22487	4.26565	Intergenic	MIRc|SINE|MIR	-1724	NM_002923	5997	Hs.78944	NM_002923	ENSG00000116741	RGS2	G0S8	regulator of G-protein signaling 2	protein-coding	0.011988	0.364271
chr1	192831390	192832391	DER_324	3.3	3.93	1.42	2.51	0.00163	0.026	RGS2			37.909	24.6447	112.117	14.9784	2.22431	6.71769	8.5313	Intergenic	AluJb|SINE|Alu	53721	NM_002923	5997	Hs.78944	NM_002923	ENSG00000116741	RGS2	G0S8	regulator of G-protein signaling 2	protein-coding	0.003996	0.370259
chr1	192870504	192871505	DER_325	3.49	4.18	1	3.18	0.000227	0.00916	RGS2			44.445	45.1819	32.6159	32.6316	2.22431	7.4641	4.26565	Intergenic	MLT1C|LTR|ERVL-MaLR	46383	NR_126003	102724954	Hs.243488	NR_126003		LINC01032	-	long intergenic non-protein coding RNA 1032	ncRNA	0.000999	0.354291
chr1	193080258	193081589	DER_326	3.53	4.11	1.92	2.19	0.00468	0.0469	GLRX2	MIR1278,GLRX2,CDC73		60.1315	47.9202	30.5774	20.8628	6.67294	10.4497	8.5313	Intergenic	AluJo|SINE|Alu	-5679	NM_016066	51022	Hs.458283	NM_016066	ENSG00000023572	GLRX2	CGI-133|GRX2	glutaredoxin 2	protein-coding	0.007513	0.400901
chr1	193162431	193163432	DER_327	2.98	3.73	-0.51	4.23	0.000327	0.0108	B3GALT2	B3GALT2	CDC73	73.2036	18.4835	77.4628	0.534944	2.22431	1.49282	1.06641	intron (NM_024529, intron 10 of 16)	(TG)n|Simple_repeat|Simple_repeat	-7188	NM_003783	8707	Hs.518834	NM_003783	ENSG00000162630	B3GALT2	BETA3GALT2|GLCT2|beta3Gal-T2	UDP-Gal:betaGlcNAc beta 1,3-galactosyltransferase 2	protein-coding	0.000999	0.309381
chr1	193288949	193289950	DER_328	3.75	4.38	1.79	2.59	0.00181	0.0277	B3GALT2			52.2883	46.551	67.2703	33.1665	20.0188	2.23923	1.06641	intron (NR_125789, intron 1 of 3)	MER117|DNA|hAT-Charlie	15574	NR_125789	101929184	Hs.146728	NR_125789	ENSG00000232077	LINC01031	TCONS_00000361	long intergenic non-protein coding RNA 1031	ncRNA	0.004995	0.356287
chr1	193455523	193456524	DER_329	4.29	4.98	1.74	3.24	0.000175	0.00777	B3GALT2			43.1378	59.5579	71.3473	78.6367	2.22431	7.4641	11.7305	Intergenic	Intergenic	182148	NR_125789	101929184	Hs.146728	NR_125789	ENSG00000232077	LINC01031	TCONS_00000361	long intergenic non-protein coding RNA 1031	ncRNA	0.003996	0.38523
chr1	193650213	193651214	DER_330	2.64	3.3	0.47	2.83	0.0022	0.0307	B3GALT2			19.6081	15.0606	53.0008	16.5833	2.22431	0.74641	5.33206	Intergenic	(TG)n|Simple_repeat|Simple_repeat	376838	NR_125789	101929184	Hs.146728	NR_125789	ENSG00000232077	LINC01031	TCONS_00000361	long intergenic non-protein coding RNA 1031	ncRNA	0.003996	0.337325
chr1	195560119	195561120	DER_331	2.37	3.1	-0.7	3.8	0.000422	0.0122	KCNT2			33.9874	23.2755	34.6544	4.27955	2.22431	0.74641	1.06641	Intergenic	Intergenic	990992	NR_039888	100616363		NR_039888	ENSG00000265986	MIR4735	-	microRNA 4735	ncRNA	0.004995	0.285429
chr1	195562773	195563774	DER_332	3.12	3.82	0.51	3.31	0.00056	0.0143	KCNT2			14.3793	24.6447	69.3088	29.9568	2.22431	7.4641	1.06641	Intergenic	Tigger1|DNA|TcMar-Tigger	988338	NR_039888	100616363		NR_039888	ENSG00000265986	MIR4735	-	microRNA 4735	ncRNA	0.002997	0.382236
chr1	196176085	196177086	DER_333	4.32	5.03	1.68	3.35	0.000129	0.00678	KCNT2			88.8901	54.7659	40.7699	71.6825	2.22431	11.1962	8.5313	Intergenic	L2|LINE|L2	375026	NR_039888	100616363		NR_039888	ENSG00000265986	MIR4735	-	microRNA 4735	ncRNA	0.002997	0.361277
chr1	196622553	196624102	DER_334	3.37	4.14	-0.7	4.84	3.98e-06	0.00151	CFH	KCNT2	CFH	45.7522	67.7728	77.4628	8.5591	2.22431	0.74641	1.06641	intron (NM_001014975, intron 1 of 9)	intron (NM_001014975, intron 1 of 9)	2319	NM_001014975	3075	Hs.363396	NM_000186	ENSG00000000971	CFH	AHUS1|AMBP1|ARMD4|ARMS1|CFHL3|FH|FHL1|HF|HF1|HF2|HUS	complement factor H	protein-coding	0.003873	0.30129
chr1	197632604	197633605	DER_335	2.01	2.72	-0.7	3.42	0.00361	0.0406	DENND1B		DENND1B	27.4513	3.42287	59.1163	2.67472	2.22431	0.74641	1.06641	intron (NR_125340, intron 5 of 19)	intron (NR_125340, intron 5 of 19)	111519	NM_001300858	163486	Hs.125056	NM_019049	ENSG00000213047	DENND1B	C1ORF18|C1orf218|FAM31B	DENN/MADD domain containing 1B	protein-coding	0.004995	0.325349
chr1	197639085	197640086	DER_336	2.31	3.04	-0.7	3.74	0.00219	0.0306	DENND1B		DENND1B	41.8306	7.53031	63.1933	0.534944	2.22431	0.74641	1.06641	intron (NR_125340, intron 5 of 19)	(TG)n|Simple_repeat|Simple_repeat	105038	NM_001300858	163486	Hs.125056	NM_019049	ENSG00000213047	DENND1B	C1ORF18|C1orf218|FAM31B	DENN/MADD domain containing 1B	protein-coding	0.004995	0.332335
chr1	197944947	197945948	DER_337	2.22	2.89	-0.08	2.97	0.00225	0.0311	LHX9			32.6802	13.6915	32.6159	4.81449	4.44862	0.74641	1.06641	Intergenic	AluSx1|SINE|Alu	58930	NM_020204	56956	Hs.442578	NM_020204		LHX9	-	LIM homeobox 9	protein-coding	0.002997	0.42016
chr1	198411495	198412496	DER_338	2.83	3.54	0.2	3.33	0.000347	0.011	ATP6V1G3			33.9874	28.0675	69.3088	8.02416	2.22431	5.22487	1.06641	Intergenic	Intergenic	98080	NM_133326	127124	Hs.127743	NM_133262	ENSG00000151418	ATP6V1G3	ATP6G3|Vma10	ATPase, H+ transporting, lysosomal 13kDa, V1 subunit G3	protein-coding	0.005994	0.317365
chr1	198650879	198651880	DER_339	3.04	3.78	-0.18	3.96	2.38e-05	0.00315	PTPRC		PTPRC	32.6802	21.9064	83.5782	18.1881	2.22431	2.98564	1.06641	intron (NR_052021, intron 2 of 2)	intron (NR_052021, intron 2 of 2)	43281	NR_052021	5788	Hs.654514	NM_002838	ENSG00000081237	PTPRC	B220|CD45|CD45R|GP180|L-CA|LCA|LY5|T200	protein tyrosine phosphatase, receptor type, C	protein-coding	0.006993	0.360279
chr1	198905378	198906379	DER_340	3.73	4.43	1.12	3.31	0.000122	0.00659	MIR181A1			20.9153	43.8127	99.8862	44.9353	2.22431	8.95692	4.26565	intron (NR_040073, intron 1 of 2)	intron (NR_040073, intron 1 of 2)	680	NR_040073	100131234	Hs.711077	NR_040073		MIR181A1HG	-	MIR181A1 host gene	ncRNA	0.007992	0.357285
chr1	198964027	198965028	DER_341	2.15	2.87	-0.7	3.57	0.00121	0.0219	MIR181A1			10.4577	7.53031	63.1933	10.6989	2.22431	0.74641	1.06641	intron (NR_110525, intron 2 of 2)	MER130|Unknown?|Unknown?	-20735	NR_126351	104266961	Hs.576501	NR_126351	ENSG00000235492	LINC01221	TCONS_00000366	long intergenic non-protein coding RNA 1221	ncRNA	0.001998	0.341317
chr1	198979635	198980636	DER_342	3.02	3.7	0.77	2.93	0.000841	0.0178	MIR181A1			36.6018	26.6984	87.6552	9.62899	2.22431	8.21051	2.13283	intron (NR_110525, intron 1 of 2)	intron (NR_110525, intron 1 of 2)	-5127	NR_126351	104266961	Hs.576501	NR_126351	ENSG00000235492	LINC01221	TCONS_00000366	long intergenic non-protein coding RNA 1221	ncRNA	0.007992	0.402196
chr1	200642937	200644846	DER_343	4	4.71	1.36	3.35	2.23e-05	0.00305	DDX59	DDX59		44.445	65.7191	97.8477	44.4003	2.22431	8.95692	6.39848	intron (NR_110787, intron 1 of 2)	intron (NR_110787, intron 1 of 2)	-4765	NM_001031725	83479	Hs.497332	NM_031306	ENSG00000118197	DDX59	OFD5|ZNHIT5	DEAD (Asp-Glu-Ala-Asp) box polypeptide 59	protein-coding	0.005762	0.380105
chr1	201244404	201245405	DER_344	3.89	2.55	4.75	-2.19	0.00275	0.0346	PKP1	PKP1		15.6865	24.6447	16.3079	3.74461	66.7294	47.7703	61.8519	Intergenic	Intergenic	-7676	NM_000299	5317	Hs.497350	NM_000299	ENSG00000081277	PKP1	B6P	plakophilin 1	protein-coding	0.022977	0.590818
chr1	201404580	201405581	DER_345	4.34	5.03	1.9	3.13	2.71e-05	0.00337	TNNI1	LAD1,TNNI1,PHLDA3		104.577	38.3361	148.81	49.2148	11.1216	4.47846	8.5313	Intergenic	Intergenic	-14206	NM_003281	7135	Hs.320890	NM_003281	ENSG00000159173	TNNI1	SSTNI|TNN1	troponin I type 1 (skeletal, slow)	protein-coding	0.013986	0.457086
chr1	201507632	201508633	DER_346	3.88	2.1	4.83	-2.73	0.000289	0.0101	RPS10P7	RPS10P7,CSRP1		16.9937	8.21489	8.15397	5.88438	106.767	51.5023	35.1916	Intergenic	CpG	19100	NR_026667	376693	Hs.605989	NR_026667		RPS10P7	RPS10_2_147	ribosomal protein S10 pseudogene 7	pseudo	0.092907	0.703593
chr1	202507834	202508835	DER_347	3.53	4.17	1.56	2.6	0.00126	0.0224	PPP1R12B	PPP1R12B	PPP1R12B	32.6802	56.8196	50.9623	27.2821	2.22431	7.4641	9.59772	promoter-TSS (NM_001197131)	promoter-TSS (NM_001197131)	-908	NM_001197131	4660	Hs.444403	NM_002481	ENSG00000077157	PPP1R12B	MYPT2|PP1bp55	protein phosphatase 1, regulatory subunit 12B	protein-coding	0.008991	0.416168
chr1	203495905	203496906	DER_348	4.36	5.05	2.01	3.04	0.000814	0.0175	OPTC	OPTC		173.859	39.0207	189.58	9.62899	2.22431	6.71769	15.9962	Intergenic	Intergenic	33134	NM_014359	26254	Hs.632468	NM_014359	ENSG00000188770	OPTC	OPT	opticin	protein-coding	0.004995	0.468064
chr1	203719315	203720316	DER_349	4.03	4.64	2.32	2.31	0.00524	0.0499	LAX1	SNORA77,ZC3H11A,ZBED6,LAX1		64.0531	30.1213	83.5782	50.2847	11.1216	24.6315	2.13283	Intergenic	AluJb|SINE|Alu	-14469	NM_001136190	54900	Hs.272794	NM_017773	ENSG00000122188	LAX1	LAX	lymphocyte transmembrane adaptor 1	protein-coding	0.008991	0.442116
chr1	203857071	203858522	DER_350	4.66	5.32	2.54	2.78	0.000148	0.00714	SNRPE	SNRPE		99.3477	78.726	97.8477	75.4271	11.1216	21.6459	8.5313	Intergenic	Intergenic	27083	NM_001304464	6635	Hs.334612	NM_003094		SNRPE	B-raf|HYPT11|SME|Sm-E	small nuclear ribonucleoprotein polypeptide E	protein-coding	0.003446	0.400138
chr1	206763364	206764365	DER_351	2.69	3.38	0.31	3.06	0.0033	0.0384	LGTN	DYRK3,LGTN,RASSF5		26.1441	28.7521	8.15397	19.258	2.22431	5.97128	1.06641	Intergenic	Intergenic	22040	NM_001201478	1939	Hs.497581	NM_006893	ENSG00000143486	EIF2D	HCA56|LGTN	eukaryotic translation initiation factor 2D	protein-coding	0.00999	0.414172
chr1	208132193	208133194	DER_352	4.08	2.18	5.07	-2.89	0.000191	0.00817	CD34	CD34		20.9153	6.84574	10.1925	5.34944	120.113	36.5741	61.8519	Intergenic	CpG	-48010	NM_001025109	947	Hs.374990	NM_001773	ENSG00000174059	CD34	-	CD34 molecule	protein-coding	0.091908	0.701597
chr1	209548842	209549843	DER_353	3.23	3.86	1.33	2.53	0.00352	0.0401	LOC642587			27.4513	29.4367	53.0008	27.2821	2.22431	13.4354	3.19924	Intergenic	Intergenic	-52826	NM_001104548	642587	Hs.510543	NM_001104548		MIR205HG	LINC00510	MIR205 host gene	protein-coding	0.003996	0.4002
chr1	209995766	209998087	DER_354	5.11	5.76	3.05	2.7	0.000499	0.0134	C1orf107	C1orf74,C1orf107,IRF6		142.486	107.478	142.695	96.2899	6.67294	43.2918	11.7305	Intergenic	Intergenic	-4386	NM_014388	27042	Hs.194754	NM_014388	ENSG00000117597	DIEXF	C1orf107|DEF|DJ434O14.5|UTP25	digestive organ expansion factor homolog (zebrafish)	protein-coding	0.009479	0.405254
chr1	209998488	210000247	DER_355	4.9	5.5	3.22	2.28	0.00456	0.0463	C1orf107	C1orf74,C1orf107,IRF6		57.5171	94.4712	75.4243	116.083	13.3459	32.0956	19.1954	Intergenic	Intergenic	-1945	NM_014388	27042	Hs.194754	NM_014388	ENSG00000117597	DIEXF	C1orf107|DEF|DJ434O14.5|UTP25	digestive organ expansion factor homolog (zebrafish)	protein-coding	0.009096	0.394886
chr1	210406216	210407998	DER_356	4.92	3.42	5.81	-2.39	0.00166	0.0263	C1orf133		SERTAD4,C1orf133	27.4513	23.2755	38.7314	16.0483	235.777	40.3062	89.5787	non-coding (NR_024337, exon 1 of 2)	non-coding (NR_024337, exon 1 of 2)	359	NR_024337	574036	Hs.446946	NR_024337	ENSG00000203706	SERTAD4-AS1	C1orf133	SERTAD4 antisense RNA 1	ncRNA	0.08193	0.663489
chr1	210579513	210580514	DER_357	3.58	4.23	1.58	2.64	0.00202	0.0293	HHAT		HHAT	32.6802	43.1282	36.6929	40.6557	6.67294	13.4354	2.13283	intron (NM_018194, intron 6 of 11)	AluSz6|SINE|Alu	77373	NM_001170580	55733	Hs.58650	NM_018194	ENSG00000054392	HHAT	MART2|SKI1|Skn	hedgehog acyltransferase	protein-coding	0.002997	0.434132
chr1	212769509	212770510	DER_358	3.84	4.58	0.76	3.82	0.000709	0.0162	ATF3	FAM71A,ATF3	ATF3	26.1441	24.6447	10.1925	81.8464	2.22431	9.70333	1.06641	intron (NM_001030287, intron 1 of 3)	intron (NM_001030287, intron 1 of 3)	-11961	NM_001206484	467	Hs.460	NM_001674	ENSG00000162772	ATF3	-	activating transcription factor 3	protein-coding	0.005994	0.408184
chr1	212838391	212839392	DER_359	4.7	2.67	5.7	-3.03	0.000861	0.0181	BATF3	FAM71A,BATF3		28.7586	5.47659	6.11548	11.7688	233.553	31.3492	73.5825	Intergenic	C-rich|Low_complexity|Low_complexity	34436	NM_018664	55509	Hs.62919	NM_018664	ENSG00000123685	BATF3	JDP1|JUNDM1|SNFT	basic leucine zipper transcription factor, ATF-like 3	protein-coding	0.040959	0.58982
chr1	213045601	213046602	DER_360	2.55	3.25	-0.02	3.27	0.00156	0.0253	FLVCR1	NCRNA00292,C1orf227	FLVCR1	52.2883	12.3223	14.2695	10.1639	2.22431	2.23923	2.13283	exon (NM_014053, exon 3 of 10)	exon (NM_014053, exon 3 of 10)	14504	NM_014053	28982	Hs.7055	NM_014053	ENSG00000162769	FLVCR1	AXPC1|FLVCR|MFSD7B|PCA|PCARP	feline leukemia virus subgroup C cellular receptor 1	protein-coding	0.005994	0.364271
chr1	214386403	214387404	DER_361	3.08	3.82	-0.18	4	0.000759	0.0168	SMYD2			1.30721	24.6447	26.5004	45.4702	2.22431	2.98564	1.06641	Intergenic	Intergenic	-67662	NM_020197	56950	Hs.66170	NM_020197	ENSG00000143499	SMYD2	HSKM-B|KMT3C|ZMYND14	SET and MYND domain containing 2	protein-coding	0.005994	0.39521
chr1	214389593	214390594	DER_362	3.69	4.37	1.33	3.05	0.000645	0.0154	SMYD2			39.2162	34.2287	38.7314	50.8197	2.22431	3.73205	9.59772	Intergenic	Intergenic	-64472	NM_020197	56950	Hs.66170	NM_020197	ENSG00000143499	SMYD2	HSKM-B|KMT3C|ZMYND14	SET and MYND domain containing 2	protein-coding	0.003996	0.409182
chr1	214618923	214619924	DER_363	2.25	2.97	-0.7	3.67	0.000791	0.0172	PTPN14		PTPN14	10.4577	21.9064	20.3849	15.5134	2.22431	0.74641	1.06641	intron (NM_005401, intron 3 of 18)	intron (NM_005401, intron 3 of 18)	105601	NM_005401	5784	Hs.193557	NM_005401	ENSG00000152104	PTPN14	PEZ|PTP36	protein tyrosine phosphatase, non-receptor type 14	protein-coding	0.001998	0.356287
chr1	214620188	214621189	DER_364	3.07	3.79	0.24	3.55	0.000882	0.0183	PTPN14		PTPN14	41.8306	20.5372	4.07699	32.6316	2.22431	2.23923	3.19924	intron (NM_005401, intron 3 of 18)	intron (NM_005401, intron 3 of 18)	104336	NM_005401	5784	Hs.193557	NM_005401	ENSG00000152104	PTPN14	PEZ|PTP36	protein tyrosine phosphatase, non-receptor type 14	protein-coding	0.00999	0.424152
chr1	214650666	214651667	DER_365	3.44	4.21	-0.7	4.91	5.8e-06	0.00173	PTPN14		PTPN14	70.5892	25.3292	148.81	6.41932	2.22431	0.74641	1.06641	intron (NM_005401, intron 1 of 18)	intron (NM_005401, intron 1 of 18)	73858	NM_005401	5784	Hs.193557	NM_005401	ENSG00000152104	PTPN14	PEZ|PTP36	protein tyrosine phosphatase, non-receptor type 14	protein-coding	0.006993	0.376248
chr1	214746810	214747811	DER_366	3.86	4.59	0.83	3.76	3.25e-05	0.00365	PTPN14	PTPN14,CENPF		87.5829	43.1282	61.1548	34.7713	2.22431	10.4497	1.06641	Intergenic	Intergenic	-22286	NM_005401	5784	Hs.193557	NM_005401	ENSG00000152104	PTPN14	PEZ|PTP36	protein tyrosine phosphatase, non-receptor type 14	protein-coding	0.010989	0.393214
chr1	215073602	215075560	DER_367	3.89	4.58	1.47	3.1	0.00062	0.015	KCNK2			100.655	43.8127	20.3849	36.3762	2.22431	5.97128	9.59772	Intergenic	L1MEe|LINE|L1	-104304	NM_001017424	3776	Hs.497745	NM_014217	ENSG00000082482	KCNK2	K2p2.1|TPKC1|TREK|TREK-1|TREK1|hTREK-1c|hTREK-1e	potassium channel, two pore domain subfamily K, member 2	protein-coding	0.005618	0.358346
chr1	215756202	215757203	DER_368	3.38	4.12	0.09	4.03	0.00016	0.00737	KCTD3		KCTD3	6.53603	44.4973	36.6929	46.0052	2.22431	4.47846	1.06641	intron (NM_016121, intron 8 of 17)	MER41B|LTR|ERV1	15967	NM_016121	51133	Hs.335139	NM_016121	ENSG00000136636	KCTD3	NY-REN-45	potassium channel tetramerization domain containing 3	protein-coding	0.004995	0.372255
chr1	216630820	216631821	DER_369	2.61	3.3	0.11	3.2	0.00118	0.0215	USH2A	USH2A		48.3667	18.4835	18.3464	9.62899	2.22431	2.98564	2.13283	Intergenic	Intergenic	-34582	NM_007123	7399	Hs.655974	NM_007123	ENSG00000042781	USH2A	RP39|US2|USH2|dJ1111A8.1	Usher syndrome 2A (autosomal recessive, mild)	protein-coding	0	0.354291
chr1	218838468	218839469	DER_370	2.73	3.38	0.69	2.69	0.00297	0.0361	TGFB2			33.9874	30.1213	42.8084	7.48921	2.22431	7.4641	2.13283	intron (NR_031644, intron 3 of 6)	CT-rich|Low_complexity|Low_complexity	223000	NR_125715	103611157	Hs.133379	NR_125715	ENSG00000281453	TGFB2-OT1	-	TGFB2 overlapping transcript 1	ncRNA	0.005994	0.406188
chr1	219633945	219634946	DER_371	3.56	4.24	1.24	3.01	0.00438	0.0453	LYPLAL1			57.5171	37.6516	2.03849	40.6557	2.22431	10.4497	4.26565	Intergenic	Intergenic	286134	NM_001300772	127018	Hs.657617	NM_138794	ENSG00000143353	LYPLAL1	Q96AV0	lysophospholipase-like 1	protein-coding	0.008991	0.394212
chr1	219971834	219972835	DER_372	3.51	4.11	1.84	2.27	0.00309	0.037	SLC30A10			24.8369	30.1213	93.7707	31.5617	6.67294	13.4354	5.33206	Intergenic	AluSz6|SINE|Alu	-74285	NR_002753	26828		NR_002753	ENSG00000199377	RNU5F-1	RNU5F|U5F	RNA, U5F small nuclear 1	snRNA	0.004995	0.393214
chr1	220542843	220543844	DER_373	2.93	3.59	0.76	2.83	0.00444	0.0457	RAB3GAP2			27.4513	23.9601	18.3464	26.2122	2.22431	9.70333	1.06641	Intergenic	Intergenic	-97500	NM_012414	25782	Hs.654849	NM_012414	ENSG00000118873	RAB3GAP2	RAB3-GAP150|RAB3GAP150|SPG69|WARBM2|p150	RAB3 GTPase activating protein subunit 2 (non-catalytic)	protein-coding	0.007992	0.414172
chr1	220688386	220690320	DER_374	5.19	5.85	2.96	2.89	0.000321	0.0106	MARK1	MARK1		91.5045	134.176	75.4243	138.015	26.6917	17.1674	9.59772	Intergenic	Intergenic	-12172	NM_001286129	4139	Hs.497806	NM_018650	ENSG00000116141	MARK1	MARK|Par-1c|Par1c	MAP/microtubule affinity-regulating kinase 1	protein-coding	0.008273	0.388114
chr1	221413168	221414169	DER_375	4.11	4.86	0.64	4.22	5.31e-06	0.00167	LOC400804			167.322	36.967	69.3088	21.9327	2.22431	2.23923	5.33206	Intergenic	T-rich|Low_complexity|Low_complexity	95970	NR_024236	400804	Hs.722626	NR_024236	ENSG00000234754	C1orf140	-	uncharacterized LOC400804	ncRNA	0.010989	0.391218
chr1	222002102	222003103	DER_376	3.71	4.33	1.87	2.46	0.00239	0.0321	DUSP10			61.4387	39.7053	53.0008	32.0966	2.22431	16.421	7.46489	intron (NR_125989, intron 3 of 3)	intron (NR_125989, intron 3 of 3)	11406	NR_125989	101929771	Hs.557001	NR_125989	ENSG00000227925	LOC101929771	-	uncharacterized LOC101929771	ncRNA	0.003996	0.387226
chr1	222004854	222006260	DER_377	3.51	4.16	1.49	2.67	0.00342	0.0394	DUSP10			35.2946	78.726	22.4234	21.3977	2.22431	14.1818	4.26565	intron (NR_125989, intron 3 of 3)	intron (NR_125989, intron 3 of 3)	8451	NR_125989	101929771	Hs.557001	NR_125989	ENSG00000227925	LOC101929771	-	uncharacterized LOC101929771	ncRNA	0.003556	0.410803
chr1	222416696	222417697	DER_378	3.78	4.46	1.37	3.09	0.000616	0.015	HHIPL2			30.0658	32.175	44.8469	60.4486	2.22431	5.97128	8.5313	Intergenic	L1MC4|LINE|L1	304248	NM_024746	79802	Hs.665660	NM_024746	ENSG00000143512	HHIPL2	KIAA1822L	HHIP-like 2	protein-coding	0.002997	0.384232
chr1	223566692	223567693	DER_379	4.14	2.65	5.03	-2.38	0.00247	0.0327	C1orf65	SUSD4	C1orf65	16.9937	8.21489	10.1925	14.4435	100.094	40.3062	71.4497	exon (NM_152610, exon 1 of 1)	exon (NM_152610, exon 1 of 1)	477	NM_152610	164127	Hs.192090	NM_152610	ENSG00000178395	CCDC185	C1orf65	coiled-coil domain containing 185	protein-coding	0.071928	0.682635
chr1	227531812	227532813	DER_380	3.05	3.72	0.81	2.91	0.00132	0.023	CDC42BPA	CDC42BPA		54.9027	26.6984	75.4243	4.81449	2.22431	2.23923	6.39848	Intergenic	(TG)n|Simple_repeat|Simple_repeat	-26486	NM_003607	8476	Hs.35433	NM_003607	ENSG00000143776	CDC42BPA	MRCK|MRCKA|PK428	CDC42 binding protein kinase alpha (DMPK-like)	protein-coding	0.006993	0.387226
chr1	227624928	227625929	DER_381	3.19	3.83	1.18	2.65	0.00112	0.0209	CDC42BPA			41.8306	26.6984	67.2703	17.6531	2.22431	9.70333	4.26565	Intergenic	Intergenic	-119602	NM_003607	8476	Hs.35433	NM_003607	ENSG00000143776	CDC42BPA	MRCK|MRCKA|PK428	CDC42 binding protein kinase alpha (DMPK-like)	protein-coding	0.008991	0.387226
chr1	228102781	228103782	DER_382	4.45	3.29	5.25	-1.96	0.00426	0.0445	WNT9A	WNT9A		36.6018	15.0606	28.5389	13.9085	111.216	64.9377	75.7153	Intergenic	Intergenic	26103	NR_049806	100847072		NR_049806	ENSG00000264483	MIR5008	-	microRNA 5008	ncRNA	0.01998	0.636727
chr1	228200892	228201893	DER_383	3.51	1.06	4.57	-3.51	9.8e-06	0.00203	WNT3A		WNT3A	2.61441	7.53031	6.11548	3.20966	75.6266	33.5885	46.9222	intron (NM_033131, intron 1 of 3)	intron (NM_033131, intron 1 of 3)	6669	NM_033131	89780	Hs.336930	NM_033131	ENSG00000154342	WNT3A	-	wingless-type MMTV integration site family, member 3A	protein-coding	0.025974	0.61976
chr1	228603670	228604671	DER_384	4.9	3.51	5.77	-2.26	0.00254	0.0333	TRIM17	HIST3H2A,TRIM11,HIST3H3,HIST3H2BB	TRIM17	19.6081	29.4367	44.8469	18.1881	231.328	50.7559	76.7817	5' UTR (NM_001134855, exon 1 of 6)	5' UTR (NM_001134855, exon 1 of 6)	413	NM_001134855	51127	Hs.121748	NM_016102	ENSG00000162931	TRIM17	RBCC|RNF16|terf	tripartite motif containing 17	protein-coding	0.075924	0.685629
chr1	228870367	228871368	DER_385	3.64	1.78	4.62	-2.83	0.0014	0.0238	RHOU		RHOU	18.3009	2.05372	4.07699	5.34944	102.318	26.8708	33.0588	promoter-TSS (NM_021205)	promoter-TSS (NM_021205)	43	NM_021205	58480	Hs.647774	NM_021205	ENSG00000116574	RHOU	ARHU|CDC42L1|G28K|WRCH1|hG28K	ras homolog family member U	protein-coding	0.083916	0.605788
chr1	229478115	229479116	DER_386	3.47	1.15	4.51	-3.36	0.000147	0.00713	C1orf96	SPHAR	C1orf96	5.22883	6.16117	4.07699	3.74461	104.543	13.4354	30.926	promoter-TSS (NM_145257)	promoter-TSS (NM_145257)	73	NM_145257	126731	Hs.585011	NM_145257	ENSG00000154429	CCSAP	C1orf96|CSAP	centriole, cilia and spindle-associated protein	protein-coding	0.117882	0.751497
chr1	229976417	229977418	DER_387	4.75	5.47	1.88	3.6	7.29e-06	0.00185	URB2			87.5829	66.4037	156.964	94.1501	2.22431	13.4354	9.59772	Intergenic	AluSz|SINE|Alu	214954	NM_014777	9816	Hs.533628	NM_014777	ENSG00000135763	URB2	KIAA0133|NET10|NPA2	URB2 ribosome biogenesis 2 homolog (S. cerevisiae)	protein-coding	0.010989	0.427146
chr1	230231052	230232053	DER_388	2.66	-0.22	3.76	-3.98	3.3e-05	0.00367	GALNT2		GALNT2	1.30721	0.684574	6.11548	1.60483	55.6078	16.421	18.129	intron (NM_004481, intron 1 of 15)	MLT1H|LTR|ERVL-MaLR	28610	NM_004481	2590	Hs.743964	NM_004481	ENSG00000143641	GALNT2	GalNAc-T2	polypeptide N-acetylgalactosaminyltransferase 2	protein-coding	0.017982	0.542914
chr1	234349619	234350620	DER_389	4.22	1.89	5.27	-3.38	0.000182	0.00796	C1orf31		SLC35F3	6.53603	8.21489	22.4234	4.81449	204.637	11.9426	36.258	5' UTR (NM_001300845, exon 1 of 7)	5' UTR (NM_001300845, exon 1 of 7)	162	NM_001300845	148641	Hs.158748	NM_173508	ENSG00000183780	SLC35F3	-	solute carrier family 35, member F3	protein-coding	0.071928	0.670659
chr1	234739321	234740322	DER_390	3.06	3.76	0.51	3.25	0.000377	0.0115	IRF2BP2	NCRNA00184	IRF2BP2	27.4513	42.4436	44.8469	18.1881	2.22431	7.4641	1.06641	TTS (NM_001077397)	TTS (NM_001077397)	5450	NM_182972	359948	Hs.350268	NM_182972	ENSG00000168264	IRF2BP2	-	interferon regulatory factor 2 binding protein 2	protein-coding	0.005994	0.349301
chr1	234755667	234756668	DER_391	3.24	3.86	1.4	2.47	0.00474	0.0473	NCRNA00184	NCRNA00184,IRF2BP2		14.3793	63.6654	55.0393	16.0483	2.22431	11.1962	5.33206	Intergenic	Intergenic	-8890	NR_033927	100302691	Hs.209162	NR_033927	ENSG00000224939	LINC00184	HANC|NCRNA00184	long intergenic non-protein coding RNA 184	ncRNA	0.010989	0.412176
chr1	235086400	235087401	DER_392	2.9	3.58	0.53	3.05	0.00143	0.0241	SNORA14B			69.282	16.4298	32.6159	7.48921	2.22431	4.47846	3.19924	Intergenic	AluSx|SINE|Alu	12846	NR_125945	101927851	Hs.520684	NR_125945	ENSG00000238005	LOC101927851	-	uncharacterized LOC101927851	ncRNA	0.011988	0.350299
chr1	235098749	235099750	DER_393	3.53	4.15	1.72	2.43	0.00519	0.0497	SNORA14B			30.0658	31.4904	36.6929	43.3304	2.22431	11.9426	8.5313	intron (NR_125945, intron 1 of 3)	intron (NR_125945, intron 1 of 3)	497	NR_125945	101927851	Hs.520684	NR_125945	ENSG00000238005	LOC101927851	-	uncharacterized LOC101927851	ncRNA	0.017982	0.412176
chr1	236679917	236682165	DER_394	4.86	5.5	2.85	2.65	0.000581	0.0146	LGALS8	LGALS8,LOC100287902	LGALS8	75.818	88.31	116.194	101.639	13.3459	9.70333	22.3947	promoter-TSS (NM_201545)	promoter-TSS (NM_201545)	-473	NM_201545	3964	Hs.4082	NM_006499	ENSG00000116977	LGALS8	Gal-8|PCTA-1|PCTA1|Po66-CBP	lectin, galactoside-binding, soluble, 8	protein-coding	0.013345	0.385505
chr1	238215697	238216698	DER_395	3.72	4.45	0.71	3.73	0.000169	0.00765	ZP4			9.15045	51.343	42.8084	59.9137	2.22431	4.47846	4.26565	Intergenic	L1MEc|LINE|L1	-161975	NM_021186	57829	Hs.136241	NM_021186	ENSG00000116996	ZP4	ZBP|ZP1|ZPB|Zp-4	zona pellucida glycoprotein 4	protein-coding	0.004995	0.363273
chr1	239347515	239348516	DER_396	2.74	3.49	-0.7	4.19	5.6e-05	0.00456	CHRM3			16.9937	23.2755	61.1548	18.1881	2.22431	0.74641	1.06641	Intergenic	PRIMAX-int|LTR|ERV1	-444358	NM_000740	1131	Hs.7138	NM_000740	ENSG00000133019	CHRM3	EGBRS|HM3|PBS	cholinergic receptor, muscarinic 3	protein-coding	0.001998	0.346307
chr1	240598978	240599979	DER_397	3.08	3.81	0.09	3.72	0.000101	0.00602	GREM2		FMN2	18.3009	37.6516	44.8469	26.7472	2.22431	4.47846	1.06641	intron (NM_001305424, intron 16 of 18)	intron (NM_001305424, intron 16 of 18)	-40931	NR_128706	100526648		NR_128706	ENSG00000265031	MIR1273E	hsa-mir-1273e	microRNA 1273e	ncRNA	0.013986	0.41517
chr1	240921458	240922459	DER_398	2.92	3.56	0.89	2.67	0.0043	0.0448	GREM2			26.1441	15.7452	18.3464	29.9568	6.67294	0.74641	4.26565	Intergenic	Intergenic	-146496	NM_022469	64388	Hs.98206	NM_022469	ENSG00000180875	GREM2	CKTSF1B2|DAND3|PRDC	gremlin 2, DAN family BMP antagonist	protein-coding	0.007992	0.369261
chr1	241771319	241772320	DER_399	3.58	4.29	0.88	3.41	0.000194	0.00827	CHML	CHML,WDR64	OPN3	48.3667	30.1213	34.6544	44.4003	4.44862	8.21051	1.06641	intron (NM_014322, intron 1 of 3)	L2a|LINE|L2	27413	NM_001821	1122	Hs.654545	NM_001821	ENSG00000203668	CHML	REP2	choroideremia-like (Rab escort protein 2)	protein-coding	0.005994	0.364271
chr1	242363184	242364185	DER_400	4.14	4.78	2.17	2.61	0.00515	0.0494	MAP1LC3C		PLD5	13.0721	39.0207	97.8477	77.5668	2.22431	18.6603	10.6641	intron (NM_001195811, intron 5 of 9)	Tigger15a|DNA|TcMar-Tigger	-201299	NM_001004343	440738	Hs.534971	NM_001004343	ENSG00000197769	MAP1LC3C	ATG8J|LC3C	microtubule associated protein 1 light chain 3 gamma	protein-coding	0.010989	0.414172
chr1	242368984	242369985	DER_401	3.62	4.25	1.79	2.45	0.00211	0.0299	MAP1LC3C		PLD5	91.5045	25.3292	69.3088	16.5833	4.44862	8.95692	9.59772	intron (NM_001195811, intron 5 of 9)	intron (NM_001195811, intron 5 of 9)	-207099	NM_001004343	440738	Hs.534971	NM_001004343	ENSG00000197769	MAP1LC3C	ATG8J|LC3C	microtubule associated protein 1 light chain 3 gamma	protein-coding	0.006993	0.414172
chr1	243475915	243476916	DER_402	3.21	3.91	0.63	3.27	7.98e-05	0.0054	SDCCAG8		SDCCAG8	53.5955	34.9133	46.8854	16.0483	6.67294	2.98564	1.06641	intron (NM_006642, intron 8 of 17)	intron (NM_006642, intron 8 of 17)	-33063	NR_039824	100616343		NR_039824	ENSG00000265201	MIR4677	mir-4677	microRNA 4677	ncRNA	0.008991	0.401198
chr1	243636473	243637474	DER_403	3.59	4.19	1.91	2.28	0.0045	0.0461	SDCCAG8		SDCCAG8	40.5234	47.2356	55.0393	28.887	11.1216	1.49282	10.6641	intron (NM_006642, intron 16 of 17)	intron (NM_006642, intron 16 of 17)	127495	NR_039824	100616343		NR_039824	ENSG00000265201	MIR4677	mir-4677	microRNA 4677	ncRNA	0.011988	0.396208
chr1	244485511	244487238	DER_404	5.18	5.83	3.19	2.63	0.00101	0.0198	C1orf100	C1orf100		120.263	93.1021	75.4243	140.155	15.5702	21.6459	23.4611	Intergenic	Intergenic	-29563	NM_001276349	200159	Hs.442703	NM_001012970	ENSG00000173728	C1orf100	-	chromosome 1 open reading frame 100	protein-coding	0.010423	0.423032
chr1	244524683	244525684	DER_405	3.66	4.38	0.69	3.69	3.24e-05	0.00365	C1orf100		C1orf100	45.7522	51.343	44.8469	38.5159	2.22431	7.4641	2.13283	intron (NM_001276348, intron 1 of 4)	intron (NM_001276348, intron 1 of 4)	9246	NM_001012970	200159	Hs.442703	NM_001012970	ENSG00000173728	C1orf100	-	chromosome 1 open reading frame 100	protein-coding	0.012987	0.407186
chr1	244763111	244764112	DER_406	3.73	4.34	1.94	2.4	0.00274	0.0345	PPPDE1		C1orf101	31.373	28.7521	79.5012	46.0052	6.67294	15.6746	5.33206	intron (NM_001130957, intron 17 of 21)	intron (NM_001130957, intron 17 of 21)	-52739	NR_123736	51029	Hs.498317	NM_016076	ENSG00000121644	DESI2	C1orf121|CGI-146|DESI|DESI1|DeSI-2|FAM152A|PNAS-4|PPPDE1	desumoylating isopeptidase 2	protein-coding	0.008991	0.402196
chr1	245248217	245249627	DER_407	3.87	4.5	2.01	2.49	0.00317	0.0375	KIF26B		EFCAB2	69.282	52.7122	48.9238	34.2364	4.44862	23.1387	3.19924	intron (NR_026587, intron 5 of 5)	L2|LINE|L2	-69365	NM_018012	55083	Hs.143134	NM_018012	ENSG00000162849	KIF26B	-	kinesin family member 26B	protein-coding	0.009929	0.392629
chr1	246329203	246330683	DER_408	4.04	4.73	1.55	3.18	9.92e-05	0.00595	SMYD3		SMYD3	71.8964	57.5042	55.0393	47.075	2.22431	10.4497	7.46489	intron (NM_022743, intron 5 of 11)	intron (NM_022743, intron 5 of 11)	250771	NM_022743	64754	Hs.567571	NM_022743	ENSG00000185420	SMYD3	KMT3E|ZMYND1|ZNFN3A1|bA74P14.1	SET and MYND domain containing 3	protein-coding	0.013514	0.421337
chr1	246458934	246459935	DER_409	3.31	3.99	1.03	2.95	0.00135	0.0233	SMYD3		SMYD3	26.1441	53.3968	48.9238	23.0026	2.22431	12.689	1.06641	intron (NM_022743, intron 5 of 11)	intron (NM_022743, intron 5 of 11)	121280	NM_022743	64754	Hs.567571	NM_022743	ENSG00000185420	SMYD3	KMT3E|ZMYND1|ZNFN3A1|bA74P14.1	SET and MYND domain containing 3	protein-coding	0.006993	0.352295
chr1	247274411	247275412	DER_410	5.49	3.58	6.47	-2.89	0.000414	0.0121	C1orf229	ZNF669,ZNF670	C1orf229	35.2946	8.21489	50.9623	23.0026	384.806	76.1338	121.571	exon (NM_207401, exon 1 of 1)	exon (NM_207401, exon 1 of 1)	808	NM_207401	388759	Hs.456511	NM_207401		C1orf229	-	chromosome 1 open reading frame 229	protein-coding	0.122877	0.751497
chr1	247802499	247803500	DER_411	2.72	0.62	3.74	-3.11	0.00444	0.0457	OR13G1	OR2G3,OR13G1		6.53603	6.16117	2.03849	0.534944	75.6266	13.4354	2.13283	Intergenic	CpG	33344	NM_001005487	441933	Hs.553834	NM_001005487	ENSG00000197437	OR13G1	OR1-37	olfactory receptor, family 13, subfamily G, member 1	protein-coding	0.065934	0.557884
chr10	830329	831330	DER_412	4.06	2.26	5.03	-2.77	0.0041	0.0436	DIP2C			1.30721	15.0606	6.11548	12.3037	129.01	16.421	62.9184	Intergenic	Intergenic	-95221	NM_014974	22982	Hs.432397	NM_014974	ENSG00000151240	DIP2C	KIAA0934	disco-interacting protein 2 homolog C	protein-coding	0.067932	0.690619
chr10	977555	978556	DER_413	3.25	1.33	4.23	-2.9	0.00213	0.0301	LARP4B	LARP4B		5.22883	5.47659	14.2695	3.20966	104.543	19.4067	4.26565	promoter-TSS (NR_120629)	promoter-TSS (NR_120629)	-410	NM_015155	23185	Hs.159069	NM_015155	ENSG00000107929	LARP4B	KIAA0217|LARP5	La ribonucleoprotein domain family, member 4B	protein-coding	0.102897	0.757485
chr10	4173965	4174966	DER_414	4.16	4.91	0.71	4.19	3.7e-05	0.00386	KLF6			146.407	80.7797	126.387	1.60483	6.67294	3.73205	1.06641	Intergenic	(CA)n|Simple_repeat|Simple_repeat	80547	NR_120632	101927964	Hs.737041	NR_120632	ENSG00000236990	LOC101927964	-	uncharacterized LOC101927964	ncRNA	0.005994	0.412176
chr10	4199784	4200785	DER_415	2.08	2.78	-0.51	3.29	0.00481	0.0476	KLF6			19.6081	13.0069	69.3088	0.534944	2.22431	1.49282	1.06641	Intergenic	Intergenic	85820	NR_108040	100652988	Hs.433011	NR_108040		LINC00702	-	long intergenic non-protein coding RNA 702	ncRNA	0.008991	0.332335
chr10	4401262	4402263	DER_416	2.18	2.85	-0.02	2.87	0.00335	0.0388	LOC338588			14.3793	10.2686	59.1163	8.02416	2.22431	2.23923	2.13283	Intergenic	(CA)n|Simple_repeat|Simple_repeat	-24676	NR_108055	100507059	Hs.158438	NR_108054	ENSG00000224382	LINC00703	-	long intergenic non-protein coding RNA 703	ncRNA	0.006993	0.334331
chr10	4525344	4526345	DER_417	2.26	2.98	-0.7	3.68	0.00269	0.0342	LOC338588			44.445	6.84574	53.0008	0.534944	2.22431	0.74641	1.06641	Intergenic	(TG)n|Simple_repeat|Simple_repeat	77183	NR_108056	100507059	Hs.158438	NR_108054	ENSG00000224382	LINC00703	-	long intergenic non-protein coding RNA 703	ncRNA	0.007992	0.389222
chr10	4575903	4576904	DER_418	3.66	4.27	1.89	2.38	0.00458	0.0464	LOC338588			32.6802	36.2824	110.079	30.4918	2.22431	21.6459	4.26565	Intergenic	Intergenic	-121945	NR_015425	338588	Hs.121365	NR_015425		LINC00705	-	long intergenic non-protein coding RNA 705	ncRNA	0.008991	0.41517
chr10	4712521	4713522	DER_419	3.16	3.93	-0.7	4.63	8.34e-06	0.0019	LOC100216001	LOC338588	LOC100216001	64.0531	27.383	71.3473	10.6989	2.22431	0.74641	1.06641	intron (NR_024475, intron 1 of 3)	MLT1C|LTR|ERVL-MaLR	7241	NR_024475	100216001	Hs.634869	NR_024475	ENSG00000231298	LINC00704	-	long intergenic non-protein coding RNA 704	ncRNA	0.000999	0.316367
chr10	4713584	4715292	DER_420	4.25	4.91	2.12	2.79	0.000616	0.015	LOC100216001	LOC338588	LOC100216001	84.9684	60.2425	108.04	43.8654	2.22431	25.3779	5.33206	intron (NR_024475, intron 1 of 3)	intron (NR_024475, intron 1 of 3)	5824	NR_024475	100216001	Hs.634869	NR_024475	ENSG00000231298	LINC00704	-	long intergenic non-protein coding RNA 704	ncRNA	0.009953	0.361615
chr10	4768102	4769103	DER_421	2.7	3.32	0.84	2.48	0.00498	0.0484	LOC100216001	LOC100216001		6.53603	32.8595	63.1933	12.3037	8.89725	2.23923	1.06641	Intergenic	Intergenic	-48340	NR_024475	100216001	Hs.634869	NR_024475	ENSG00000231298	LINC00704	-	long intergenic non-protein coding RNA 704	ncRNA	0.004995	0.291417
chr10	5134855	5135856	DER_422	2.73	3.41	0.31	3.1	0.00223	0.0309	AKR1C3	AKR1C3		10.4577	22.5909	30.5774	25.6773	2.22431	5.97128	1.06641	intron (NM_001253908, intron 1 of 8)	L1M4c|LINE|L1	-1213	NM_003739	8644	Hs.78183	NM_003739	ENSG00000196139	AKR1C3	DD3|DDX|HA1753|HAKRB|HAKRe|HSD17B5|PGFS|hluPGFS	aldo-keto reductase family 1, member C3	protein-coding	0.007992	0.329341
chr10	5475996	5476997	DER_423	3.26	3.95	0.77	3.18	0.00141	0.0239	NET1	TUBAL3,NET1	NET1	44.445	46.551	8.15397	25.1424	2.22431	8.21051	2.13283	intron (NM_001047160, intron 3 of 11)	intron (NM_001047160, intron 3 of 11)	-12018	NM_005863	10276	Hs.25155	NM_005863	ENSG00000173848	NET1	ARHGEF8|NET1A	neuroepithelial cell transforming 1	protein-coding	0.002997	0.384232
chr10	5539560	5540561	DER_424	4.41	5.04	2.5	2.54	0.00476	0.0473	CALML5	CALML5,CALML3		202.617	43.1282	136.579	5.34944	13.3459	22.3923	5.33206	TTS (NM_017422)	TTS (NM_017422)	1473	NM_017422	51806	Hs.180142	NM_017422	ENSG00000178372	CALML5	CLSP	calmodulin-like 5	protein-coding	0.015984	0.499002
chr10	5631983	5633440	DER_425	4.43	2.88	5.34	-2.46	0.00279	0.0349	CALML3			28.7586	27.383	4.07699	5.88438	120.113	61.9521	83.1802	Intergenic	Intergenic	-64502	NR_120496	100132159	Hs.239600	NR_120496		CALML3-AS1	-	CALML3 antisense RNA 1	ncRNA	0.017845	0.541838
chr10	6186152	6187767	DER_426	5.3	3.9	6.18	-2.28	0.00467	0.0469	PFKFB3	MIR3155	PFKFB3	39.2162	19.1681	46.8854	29.9568	246.899	39.5597	169.56	5' UTR (NM_001145443, exon 1 of 15)	5' UTR (NM_001145443, exon 1 of 15)	118	NM_001145443	5209	Hs.195471	NM_004566	ENSG00000170525	PFKFB3	IPFK2|PFK2|iPFK-2	6-phosphofructo-2-kinase/fructose-2,6-biphosphatase 3	protein-coding	0.095356	0.675743
chr10	8871028	8872854	DER_427	3.77	4.42	1.74	2.69	0.00112	0.0209	GATA3			53.5955	57.5042	36.6929	36.3762	15.5702	6.71769	1.06641	Intergenic	Intergenic	-68011	NR_131944	105755953	Hs.564146	NR_131944		LOC105755953	-	uncharacterized LOC105755953	ncRNA	0.013143	0.387521
chr10	9053553	9054554	DER_428	2.37	3.08	-0.33	3.41	0.00232	0.0316	GATA3			9.15045	23.2755	8.15397	20.8628	2.22431	2.23923	1.06641	Intergenic	Intergenic	114101	NR_131944	105755953	Hs.564146	NR_131944		LOC105755953	-	uncharacterized LOC105755953	ncRNA	0.004995	0.322355
chr10	10828340	10829341	DER_429	2.86	3.53	0.59	2.94	0.00524	0.0499	SFTA1P		SFTA1P	66.6675	5.47659	46.8854	9.09404	2.22431	8.21051	1.06641	intron (NR_027082, intron 2 of 3)	intron (NR_027082, intron 2 of 3)	8037	NR_027082	207107	Hs.31562	NR_027082	ENSG00000225383	SFTA1P	SFTPF	surfactant associated 1, pseudogene	pseudo	0.002997	0.357285
chr10	11651884	11652885	DER_430	2.57	3.31	-0.7	4.01	0.000145	0.00712	USP6NL		USP6NL	33.9874	15.0606	32.6159	14.9784	2.22431	0.74641	1.06641	intron (NR_125732, intron 1 of 2)	intron (NR_125732, intron 1 of 2)	1404	NM_014688	9712	Hs.498661	NM_014688	ENSG00000148429	USP6NL	RNTRE|TRE2NL|USP6NL-IT1	USP6 N-terminal like	protein-coding	0.014985	0.361277
chr10	12749115	12750116	DER_431	3.46	4.12	1.29	2.83	0.00377	0.0417	LOC283070		CAMK1D	10.4577	50.6585	24.4619	43.8654	2.22431	11.1962	4.26565	intron (NM_020397, intron 3 of 9)	intron (NM_020397, intron 3 of 9)	-54419	NR_039701	100616320		NR_039701		MIR4481	-	microRNA 4481	ncRNA	0.00999	0.42515
chr10	12752632	12753633	DER_432	3.42	4.09	1.26	2.83	0.000817	0.0175	LOC283070		CAMK1D	23.5297	39.0207	50.9623	35.8412	2.22431	5.97128	7.46489	intron (NM_020397, intron 3 of 9)	intron (NM_020397, intron 3 of 9)	-57936	NR_039701	100616320		NR_039701		MIR4481	-	microRNA 4481	ncRNA	0.010989	0.434132
chr10	13117855	13118856	DER_433	3.97	4.64	1.76	2.88	0.000576	0.0145	OPTN	OPTN		69.282	54.0813	42.8084	45.4702	2.22431	14.1818	7.46489	intron (NM_001282658, intron 3 of 6)	MER41C|LTR|ERV1	23418	NM_001282658	83643	Hs.498720	NM_031455	ENSG00000151468	CCDC3	-	coiled-coil domain containing 3	protein-coding	0.005994	0.412176
chr10	14026691	14027692	DER_434	2.77	0.36	3.83	-3.47	0.00048	0.013	FRMD4A		FRMD4A	1.30721	4.79202	8.15397	1.06989	2.22431	37.3205	52.2542	intron (NM_018027, intron 2 of 24)	intron (NM_018027, intron 2 of 24)	-89092	NR_120638	101928453	Hs.650212	NR_120638		LOC101928453	-	uncharacterized LOC101928453	ncRNA	0.015984	0.552894
chr10	14226637	14227638	DER_435	4.33	5.08	0.94	4.14	6.19e-05	0.00479	FRMD4A		FRMD4A	43.1378	34.9133	20.3849	111.803	2.22431	5.22487	5.33206	intron (NM_018027, intron 2 of 24)	intron (NM_018027, intron 2 of 24)	110854	NR_120638	101928453	Hs.650212	NR_120638		LOC101928453	-	uncharacterized LOC101928453	ncRNA	0.016983	0.403194
chr10	15411968	15412969	DER_436	4.7	3.08	5.63	-2.55	0.00215	0.0303	FAM171A1		FAM171A1	13.0721	18.4835	16.3079	19.7929	226.88	47.7703	54.3871	intron (NM_001010924, intron 1 of 7)	CpG	590	NM_001010924	221061	Hs.66762	NM_001010924	ENSG00000148468	FAM171A1	C10orf38	family with sequence similarity 171, member A1	protein-coding	0.096903	0.674651
chr10	17116530	17118670	DER_437	4.48	5.09	2.78	2.3	0.00192	0.0287	CUBN		CUBN	48.3667	104.74	81.5397	62.5884	24.4674	15.6746	7.46489	intron (NM_001081, intron 17 of 66)	L1ME4a|LINE|L1	54216	NM_001081	8029	Hs.166206	NM_001081	ENSG00000107611	CUBN	IFCR|MGA1|gp280	cubilin (intrinsic factor-cobalamin receptor)	protein-coding	0.005607	0.373657
chr10	17553816	17555912	DER_438	5.1	5.75	3.03	2.72	0.00238	0.032	ST8SIA6			79.7396	77.3569	175.31	130.526	2.22431	50.7559	9.59772	Intergenic	MIR|SINE|MIR	-58610	NM_001004470	338596	Hs.677766	NM_001004470		ST8SIA6	SIA8F|SIAT8F|ST8SIA-VI	ST8 alpha-N-acetyl-neuraminide alpha-2,8-sialyltransferase 6	protein-coding	0.005725	0.408679
chr10	17654680	17655681	DER_439	2.42	3.08	0.2	2.88	0.00413	0.0438	PTPLA	STAM	PTPLA	26.1441	7.53031	42.8084	13.3736	2.22431	5.22487	1.06641	intron (NM_014241, intron 1 of 6)	FLAM_A|SINE|Alu	4193	NM_014241	9200	Hs.114062	NM_014241		HACD1	CAP|PTPLA	3-hydroxyacyl-CoA dehydratase 1	protein-coding	0.020979	0.412176
chr10	17679499	17680500	DER_440	3.84	4.52	1.47	3.05	0.0004	0.0119	STAM	PTPLA,STAM		41.8306	40.3899	48.9238	54.5643	2.22431	5.97128	9.59772	Intergenic	L1ME1|LINE|L1	5918	NR_110370	102723166	Hs.547311	NR_110370	ENSG00000260589	STAM-AS1	locus3182	STAM antisense RNA 1 (head to head)	ncRNA	0.014985	0.433134
chr10	17706899	17707900	DER_441	2.55	3.28	-0.51	3.79	0.000619	0.015	STAM	PTPLA	STAM	10.4577	28.7521	101.925	2.67472	2.22431	1.49282	1.06641	intron (NR_037774, intron 2 of 11)	intron (NR_037774, intron 2 of 11)	21275	NM_003473	8027	Hs.335391	NM_003473	ENSG00000136738	STAM	STAM-1|STAM1	signal transducing adaptor molecule (SH3 domain and ITAM motif) 1	protein-coding	0.004995	0.267465
chr10	20132266	20133267	DER_442	1.75	2.44	-0.7	3.14	0.0041	0.0437	PLXDC2		PLXDC2	13.0721	19.1681	24.4619	3.74461	2.22431	0.74641	1.06641	intron (NM_032812, intron 1 of 13)	L1MA4A|LINE|L1	27394	NM_001282736	84898	Hs.99472	NM_032812	ENSG00000120594	PLXDC2	TEM7R	plexin domain containing 2	protein-coding	0.012987	0.361277
chr10	20241349	20242814	DER_443	4.13	4.81	1.76	3.06	6.99e-05	0.00505	PLXDC2		PLXDC2	84.9684	62.9808	97.8477	36.3762	2.22431	14.1818	7.46489	intron (NM_032812, intron 1 of 13)	intron (NM_032812, intron 1 of 13)	136709	NM_001282736	84898	Hs.99472	NM_032812	ENSG00000120594	PLXDC2	TEM7R	plexin domain containing 2	protein-coding	0.007509	0.369031
chr10	20324723	20325724	DER_444	2.41	3.13	-0.51	3.64	0.000416	0.0121	PLXDC2		PLXDC2	33.9874	15.7452	26.5004	10.6989	2.22431	1.49282	1.06641	intron (NM_001282736, intron 2 of 12)	MLT1A|LTR|ERVL-MaLR	219851	NM_001282736	84898	Hs.99472	NM_032812	ENSG00000120594	PLXDC2	TEM7R	plexin domain containing 2	protein-coding	0.004995	0.373253
chr10	21638783	21639784	DER_445	3.65	4.25	1.98	2.26	0.00361	0.0406	MIR1915			16.9937	47.9202	85.6167	35.8412	11.1216	12.689	4.26565	Intergenic	Intergenic	146287	NR_031736	100302129		NR_031736	ENSG00000222071	MIR1915	MIRN1915|hsa-mir-1915	microRNA 1915	ncRNA	0.013986	0.459082
chr10	21808764	21809765	DER_446	3.39	4.09	0.82	3.27	0.000304	0.0103	C10orf140	MLLT10,MIR1915,C10orf114	C10orf140	27.4513	55.4505	48.9238	26.7472	2.22431	0.74641	7.46489	intron (NM_207371, intron 3 of 3)	intron (NM_207371, intron 3 of 3)	5347	NM_207371	387640	Hs.350848	NM_207371	ENSG00000180592	SKIDA1	C10orf140|DLN-1	SKI/DACH domain containing 1	protein-coding	0.014985	0.402196
chr10	22609902	22610903	DER_447	3.85	2.06	4.81	-2.75	0.00129	0.0228	BMI1	COMMD3,SPAG6	BMI1	22.2225	7.53031	6.11548	3.74461	129.01	26.8708	30.926	5' UTR (NM_005180, exon 1 of 10)	5' UTR (NM_005180, exon 1 of 10)	263	NM_005180	648	Hs.380403	NM_005180	ENSG00000168283	BMI1	FLVI2/BMI1|PCGF4|RNF51|flvi-2/bmi-1	BMI1 proto-oncogene, polycomb ring finger	protein-coding	0.138861	0.746507
chr10	23672179	23673180	DER_448	2.96	3.69	-0.04	3.73	0.000139	0.00697	C10orf67	C10orf67		53.5955	15.0606	38.7314	18.1881	2.22431	3.73205	1.06641	Intergenic	Intergenic	-9655	NR_039606	100616217		NR_039606	ENSG00000264574	MIR1254-2	-	microRNA 1254-2	ncRNA	0.005994	0.361277
chr10	23720712	23721713	DER_449	3.84	4.56	0.93	3.63	0.000149	0.00714	OTUD1	OTUD1		78.4324	42.4436	14.2695	47.075	2.22431	6.71769	4.26565	Intergenic	Tigger11a|DNA|TcMar-Tigger	-6986	NM_001145373	220213	Hs.499042	NM_001145373	ENSG00000165312	OTUD1	DUBA7|OTDC1	OTU deubiquitinase 1	protein-coding	0.004995	0.409182
chr10	24577140	24578141	DER_450	3.55	4.17	1.76	2.41	0.00431	0.0449	MIR603	PRINS,MIR603	KIAA1217	32.6802	51.343	24.4619	35.8412	6.67294	13.4354	4.26565	intron (NM_001282767, intron 2 of 18)	intron (NM_001282767, intron 2 of 18)	13026	NR_030334	693188		NR_030334	ENSG00000207930	MIR603	MIRN603|hsa-mir-603	microRNA 603	ncRNA	0.005994	0.411178
chr10	25155708	25156709	DER_451	3.33	4.03	0.77	3.26	0.000214	0.00879	PRTFDC1		PRTFDC1	44.445	24.6447	55.0393	29.4219	2.22431	8.21051	2.13283	intron (NM_020200, intron 4 of 8)	intron (NM_020200, intron 4 of 8)	85365	NM_020200	56952	Hs.405619	NM_020200	ENSG00000099256	PRTFDC1	HHGP	phosphoribosyl transferase domain containing 1	protein-coding	0.008991	0.374251
chr10	25251189	25252190	DER_452	2.53	3.27	-0.7	3.97	0.00027	0.00989	PRTFDC1	PRTFDC1		31.373	37.6516	18.3464	6.95427	2.22431	0.74641	1.06641	Intergenic	Intergenic	-10116	NM_001282786	56952	Hs.405619	NM_020200	ENSG00000099256	PRTFDC1	HHGP	phosphoribosyl transferase domain containing 1	protein-coding	0.003996	0.349301
chr10	27770867	27773837	DER_453	6.12	6.8	3.74	3.06	0.000916	0.0187	RAB18	RAB18		214.382	137.599	279.274	279.241	2.22431	76.8803	21.3283	Intergenic	Intergenic	-20751	NM_001256410	22931	Hs.406799	NM_021252	ENSG00000099246	RAB18	RAB18LI1|WARBM3	RAB18, member RAS oncogene family	protein-coding	0.009428	0.423763
chr10	27852930	27853931	DER_454	2.59	3.34	-0.7	4.04	0.000418	0.0121	RAB18			40.5234	10.9532	89.6937	2.13977	2.22431	0.74641	1.06641	Intergenic	L1MC1|LINE|L1	60327	NM_001256412	22931	Hs.406799	NM_021252	ENSG00000099246	RAB18	RAB18LI1|WARBM3	RAB18, member RAS oncogene family	protein-coding	0.000999	0.342315
chr10	28668689	28670177	DER_455	4.23	4.89	2.09	2.8	0.000759	0.0168	MPP7			103.269	62.2962	120.271	30.4918	6.67294	1.49282	17.0626	Intergenic	L1MB4|LINE|L1	-91154	NR_107053	102465880		NR_107053	ENSG00000275036	MIR8086	hsa-mir-8086	microRNA 8086	ncRNA	0.011425	0.439893
chr10	32604148	32605791	DER_456	3.49	4.11	1.66	2.45	0.00505	0.0488	EPC1		EPC1	41.8306	33.5441	38.7314	34.2364	2.22431	17.1674	4.26565	intron (NM_001282391, intron 1 of 13)	L2a|LINE|L2	31007	NM_001272019	80314	Hs.167805	NM_025209	ENSG00000120616	EPC1	Epl1	enhancer of polycomb homolog 1 (Drosophila)	protein-coding	0.005478	0.357664
chr10	32667088	32668984	DER_457	4.6	5.36	0.83	4.53	1.23e-06	0.000887	EPC1	EPC1		82.354	110.901	65.2318	80.2416	2.22431	10.4497	1.06641	promoter-TSS (NM_001282391)	promoter-TSS (NM_001282391)	-310	NM_001282391	80314	Hs.167805	NM_025209	ENSG00000120616	EPC1	Epl1	enhancer of polycomb homolog 1 (Drosophila)	protein-coding	0.015295	0.387454
chr10	33623792	33624793	DER_458	5.43	3.54	6.41	-2.87	8.74e-05	0.00563	NRP1	NRP1	NRP1	35.2946	24.6447	24.4619	19.258	311.404	115.694	136.501	promoter-TSS (NM_003873)	promoter-TSS (NM_003873)	-459	NM_001024628	8829	Hs.131704	NM_003873	ENSG00000099250	NRP1	BDCA4|CD304|NP1|NRP|VEGF165R	neuropilin 1	protein-coding	0.086913	0.702595
chr10	33625260	33626261	DER_459	4.37	2.78	5.28	-2.51	0.0019	0.0286	NRP1	NRP1		6.53603	10.9532	20.3849	18.1881	93.4211	41.799	110.907	Intergenic	CpG-2701	-1927	NM_001024628	8829	Hs.131704	NM_003873	ENSG00000099250	NRP1	BDCA4|CD304|NP1|NRP|VEGF165R	neuropilin 1	protein-coding	0.086913	0.679641
chr10	34188809	34191174	DER_460	4.65	5.24	3.01	2.23	0.00445	0.0457	NRP1			64.0531	82.8334	126.387	73.8222	13.3459	42.5454	5.33206	Intergenic	Intergenic	-128383	NR_038932	100505583	Hs.568804	NR_038932	ENSG00000261683	LINC00838	-	long intergenic non-protein coding RNA 838	ncRNA	0.003805	0.366441
chr10	34779010	34780011	DER_461	4.08	4.78	1.6	3.18	5.1e-05	0.00437	PARD3		PARD3	95.4261	32.175	85.6167	46.0052	6.67294	10.4497	4.26565	intron (NM_019619, intron 3 of 24)	AluYh9|SINE|Alu	324743	NM_019619	56288	Hs.131489	NM_019619	ENSG00000148498	PARD3	ASIP|Baz|PAR3|PAR3alpha|PARD-3|PARD3A|PPP1R118|SE2-5L16|SE2-5LT1|SE2-5T2	par-3 family cell polarity regulator	protein-coding	0.007992	0.402196
chr10	34808431	34809432	DER_462	3.08	3.75	0.83	2.92	0.00173	0.027	PARD3		PARD3	53.5955	30.8058	40.7699	12.3037	2.22431	10.4497	1.06641	intron (NM_019619, intron 2 of 24)	intron (NM_019619, intron 2 of 24)	295322	NM_019619	56288	Hs.131489	NM_019619	ENSG00000148498	PARD3	ASIP|Baz|PAR3|PAR3alpha|PARD-3|PARD3A|PPP1R118|SE2-5L16|SE2-5LT1|SE2-5T2	par-3 family cell polarity regulator	protein-coding	0.016983	0.41018
chr10	35193539	35194540	DER_463	3.77	4.44	1.48	2.96	0.00156	0.0253	PARD3			49.6739	23.9601	40.7699	55.0992	2.22431	15.6746	3.19924	Intergenic	Intergenic	89343	NR_108043	100505601	Hs.549790	NR_108043	ENSG00000226386	PARD3-AS1	-	PARD3 antisense RNA 1	ncRNA	0.008991	0.462076
chr10	35280161	35281162	DER_464	3.01	3.71	0.31	3.4	0.00108	0.0205	CUL2			52.2883	19.8526	108.04	2.13977	2.22431	5.97128	1.06641	Intergenic	LTR86A1|LTR|ERVL	82597	NM_001198779	8453	Hs.82919	NM_003591	ENSG00000108094	CUL2	-	cullin 2	protein-coding	0.000999	0.37525
chr10	36184045	36185046	DER_465	2.96	3.72	-0.7	4.42	5.03e-05	0.00434	FZD8			36.6018	24.6447	18.3464	26.7472	2.22431	0.74641	1.06641	Intergenic	Intergenic	117315	NR_110138	102578074		NR_110138	ENSG00000280719	PCAT5	LINC01452|TPCAT-10-36067	prostate cancer associated transcript 5 (non-protein coding)	ncRNA	0.005994	0.338323
chr10	38296154	38297155	DER_466	2.84	3.54	0.31	3.22	0.00438	0.0453	ZNF33A	ZNF33A,ZNF25		1.30721	38.3361	26.5004	27.2821	2.22431	5.97128	1.06641	Intergenic	MLT2B1|LTR|ERVL	-2924	NM_001278178	7581	Hs.435774	NM_006954	ENSG00000189180	ZNF33A	KOX2|KOX31|KOX5|NF11A|ZNF11|ZNF11A|ZNF33|ZZAPK	zinc finger protein 33A	protein-coding	0.002997	0.424152
chr10	43600415	43601416	DER_467	4.75	2.14	5.82	-3.68	6.16e-06	0.00176	RET	CSGALNACT2	RET	22.2225	5.47659	6.11548	5.88438	224.656	70.1626	81.0474	intron (NM_020975, intron 4 of 19)	CpG-2739	28398	NM_020630	5979	Hs.350321	NM_000323	ENSG00000165731	RET	CDHF12|CDHR16|HSCR1|MEN2A|MEN2B|MTC1|PTC|RET-ELE1|RET51	ret proto-oncogene	protein-coding	0.088911	0.681637
chr10	43605711	43606976	DER_468	4.96	3.51	5.84	-2.34	0.000401	0.0119	CSGALNACT2	CSGALNACT2	RET	23.5297	28.7521	40.7699	17.6531	186.842	113.454	87.4459	intron (NM_020975, intron 6 of 19)	intron (NM_020975, intron 6 of 19)	-27550	NM_018590	55454	Hs.657569	NM_018590	ENSG00000169826	CSGALNACT2	CHGN2|GALNACT-2|GALNACT2|PRO0082	chondroitin sulfate N-acetylgalactosaminyltransferase 2	protein-coding	0.01502	0.610585
chr10	43892131	43893132	DER_469	3.34	1.52	4.31	-2.79	0.000145	0.00712	HNRNPF	FXYD4,ZNF487P	HNRNPF	5.22883	4.79202	20.3849	3.74461	64.5051	39.5597	29.8596	promoter-TSS (NM_001098208)	promoter-TSS (NM_001098208)	163	NM_001098207	3185	Hs.808	NM_004966	ENSG00000169813	HNRNPF	HNRPF|OK/SW-cl.23|mcs94-1	heterogeneous nuclear ribonucleoprotein F	protein-coding	0.0999	0.697605
chr10	44069465	44070466	DER_470	3.91	2.67	4.73	-2.05	0.00431	0.0448	ZNF239	ZNF485,ZNF239	ZNF239	11.7649	12.3223	16.3079	13.9085	66.7294	49.2631	58.6527	promoter-TSS (NM_001099282)	promoter-TSS (NM_001099282)	100	NM_001099282	8187	Hs.25040	NM_005674	ENSG00000196793	ZNF239	HOK-2|MOK2	zinc finger protein 239	protein-coding	0.077922	0.600798
chr10	47653772	47654773	DER_471	2.88	1.37	3.78	-2.41	0.00405	0.0433	ANTXRL	ANTXRL		3.92162	2.7383	24.4619	3.20966	53.3835	19.4067	19.1954	Intergenic	CpG	-3961	NM_001278688	195977	Hs.538515	NM_001278688	ENSG00000274209	ANTXRL	-	anthrax toxin receptor-like	protein-coding	0.070929	0.675649
chr10	49863320	49864690	DER_472	4.62	3.02	5.55	-2.53	0.000311	0.0105	WDFY4	WDFY4		20.9153	13.0069	40.7699	11.7688	166.823	55.9808	83.1802	non-coding (NR_045675, exon 1 of 11)	non-coding (NR_045675, exon 1 of 11)	305	NR_045675	58504	Hs.655672	NM_021226	ENSG00000128805	ARHGAP22	RhoGAP2|RhoGap22	Rho GTPase activating protein 22	protein-coding	0.069343	0.682713
chr10	52086404	52087405	DER_473	2.93	3.62	0.52	3.1	0.0019	0.0285	ASAH2		SGMS1	33.9874	14.3761	16.3079	29.4219	2.22431	5.97128	2.13283	intron (NM_147156, intron 8 of 10)	intron (NM_147156, intron 8 of 10)	-78534	NM_019893	56624	Hs.512645	NM_019893	ENSG00000188611	ASAH2	BCDase|HNAC1|LCDase|N-CDase|NCDase	N-acylsphingosine amidohydrolase (non-lysosomal ceramidase) 2	protein-coding	0.012987	0.39022
chr10	52869828	52870829	DER_474	2.85	3.49	0.92	2.57	0.00468	0.0469	PRKG1		PRKG1	41.8306	15.0606	30.5774	17.6531	2.22431	8.21051	3.19924	intron (NM_006258, intron 1 of 17)	L1ME1|LINE|L1	36094	NM_006258	5592	Hs.407535	NM_006258	ENSG00000185532	PRKG1	AAT8|PKG|PRKG1B|PRKGR1B|cGK|cGK 1|cGK1|cGKI|cGKI-BETA|cGKI-alpha	protein kinase, cGMP-dependent, type I	protein-coding	0.005994	0.353293
chr10	52932697	52933698	DER_475	2.54	3.28	-0.7	3.98	0.000993	0.0195	PRKG1		PRKG1	31.373	11.6378	106.002	0.534944	2.22431	0.74641	1.06641	intron (NM_006258, intron 2 of 17)	(TG)n|Simple_repeat|Simple_repeat	98963	NM_006258	5592	Hs.407535	NM_006258	ENSG00000185532	PRKG1	AAT8|PKG|PRKG1B|PRKGR1B|cGK|cGK 1|cGK1|cGKI|cGKI-BETA|cGKI-alpha	protein kinase, cGMP-dependent, type I	protein-coding	0.001998	0.280439
chr10	53876459	53877460	DER_476	2.66	3.39	-0.51	3.9	0.000166	0.00757	DKK1		PRKG1	39.2162	9.58403	65.2318	10.6989	2.22431	1.49282	1.06641	intron (NM_006258, intron 7 of 17)	(TG)n|Simple_repeat|Simple_repeat	196929	NR_038277	100506939	Hs.584791	NR_038277		PRKG1-AS1	-	PRKG1 antisense RNA 1	ncRNA	0.002997	0.349301
chr10	54247983	54248984	DER_477	3.47	4.1	1.51	2.59	0.00232	0.0316	DKK1			11.7649	26.6984	87.6552	40.1208	11.1216	6.71769	2.13283	Intergenic	MER5B|DNA|hAT-Charlie	-18190	NR_120641	101928687	Hs.380362	NR_120641	ENSG00000231131	LINC01468	lnc-MBL2-4	long intergenic non-protein coding RNA 1468	ncRNA	0.002997	0.350299
chr10	54357021	54358022	DER_478	2.38	3.11	-0.7	3.81	0.000374	0.0114	MBL2			9.15045	30.8058	48.9238	9.09404	2.22431	0.74641	1.06641	Intergenic	MLT1K|LTR|ERVL-MaLR	-127228	NR_120641	101928687	Hs.380362	NR_120641	ENSG00000231131	LINC01468	lnc-MBL2-4	long intergenic non-protein coding RNA 1468	ncRNA	0.002997	0.322355
chr10	54584681	54585682	DER_479	2.39	3.13	-0.7	3.83	0.000305	0.0103	MBL2			27.4513	10.9532	57.0778	9.09404	2.22431	0.74641	1.06641	Intergenic	Intergenic	-53721	NM_000242	4153	Hs.499674	NM_000242	ENSG00000165471	MBL2	COLEC1|HSMBPC|MBL|MBL2D|MBP|MBP-C|MBP1|MBPD	mannose-binding lectin (protein C) 2, soluble	protein-coding	0.003996	0.326347
chr10	54789667	54790668	DER_480	4.1	4.72	2.28	2.45	0.00348	0.0399	MBL2			44.445	41.0744	32.6159	72.2174	15.5702	9.70333	7.46489	Intergenic	LTR30|LTR|ERV1	-258707	NM_000242	4153	Hs.499674	NM_000242	ENSG00000165471	MBL2	COLEC1|HSMBPC|MBL|MBL2D|MBP|MBP-C|MBP1|MBPD	mannose-binding lectin (protein C) 2, soluble	protein-coding	0.007992	0.411178
chr10	55295558	55296559	DER_481	3.12	3.81	0.59	3.22	0.000612	0.015	MBL2			58.8243	19.1681	44.8469	17.6531	2.22431	8.21051	1.06641	Intergenic	AluJo|SINE|Alu	-764598	NM_000242	4153	Hs.499674	NM_000242	ENSG00000165471	MBL2	COLEC1|HSMBPC|MBL|MBL2D|MBP|MBP-C|MBP1|MBPD	mannose-binding lectin (protein C) 2, soluble	protein-coding	0.007992	0.388224
chr10	55664730	55665731	DER_482	4.12	4.77	2.06	2.71	0.000741	0.0166	PCDH15		PCDH15	61.4387	48.6047	75.4243	55.0992	2.22431	12.689	12.797	intron (NM_001142769, intron 27 of 35)	AluSx|SINE|Alu	895821	NM_001142763	65217	Hs.280209	NM_033056	ENSG00000150275	PCDH15	CDHR15|DFNB23|USH1F	protocadherin-related 15	protein-coding	0.011988	0.38523
chr10	56372749	56373750	DER_483	2.74	3.47	-0.33	3.8	0.000255	0.00962	PCDH15		PCDH15	52.2883	30.1213	30.5774	4.81449	2.22431	2.23923	1.06641	intron (NM_001142769, intron 2 of 35)	intron (NM_001142769, intron 2 of 35)	187802	NM_001142763	65217	Hs.280209	NM_033056	ENSG00000150275	PCDH15	CDHR15|DFNB23|USH1F	protocadherin-related 15	protein-coding	0.005994	0.336327
chr10	58342291	58343292	DER_484	3.18	3.95	-0.7	4.65	6.69e-06	0.00181	ZWINT			60.1315	26.0138	53.0008	18.1881	2.22431	0.74641	1.06641	Intergenic	Intergenic	-221757	NM_007057	11130	Hs.591363	NM_007057	ENSG00000122952	ZWINT	HZwint-1|KNTC2AP|SIP30|ZWINT1	ZW10 interacting kinetochore protein	protein-coding	0.004995	0.322355
chr10	59452066	59453067	DER_485	4.14	4.87	0.97	3.9	3.98e-06	0.00151	MIR3924			95.4261	27.383	89.6937	56.1691	4.44862	5.97128	3.19924	Intergenic	Intergenic	-388247	NR_037490	100500834		NR_037490	ENSG00000264747	MIR3924	-	microRNA 3924	ncRNA	0.001998	0.322355
chr10	59455547	59458366	DER_486	4.73	5.29	3.32	1.96	0.00281	0.035	MIR3924			64.0531	99.2632	179.387	59.3788	24.4674	32.0956	13.8634	Intergenic	Intergenic	-392637	NR_037490	100500834		NR_037490	ENSG00000264747	MIR3924	-	microRNA 3924	ncRNA	0.007095	0.361702
chr10	59847275	59848276	DER_487	3.37	4.07	0.75	3.32	0.000346	0.011	IPMK			31.373	24.6447	24.4619	44.4003	4.44862	5.22487	2.13283	Intergenic	Tigger2|DNA|TcMar-Tigger	179919	NM_152230	253430	Hs.30280	NM_152230	ENSG00000151151	IPMK	-	inositol polyphosphate multikinase	protein-coding	0.001998	0.364271
chr10	61744305	61746021	DER_488	3.79	4.44	1.81	2.63	0.00236	0.0319	C10orf40	C10orf40		39.2162	46.551	34.6544	49.7498	2.22431	10.4497	10.6641	Intergenic	Intergenic	-24492	NR_024340	283025	Hs.522955	NM_001017982	ENSG00000235931	LINC01553	C10orf40	long intergenic non-protein coding RNA 1553	ncRNA	0.004662	0.363425
chr10	61755079	61756080	DER_489	3.24	3.9	1.03	2.88	0.00266	0.034	C10orf40	C10orf40		23.5297	33.5441	14.2695	37.4461	2.22431	2.98564	7.46489	Intergenic	Intergenic	-34908	NR_024340	283025	Hs.522955	NM_001017982	ENSG00000235931	LINC01553	C10orf40	long intergenic non-protein coding RNA 1553	ncRNA	0.008991	0.404192
chr10	62247813	62248814	DER_490	2.77	3.42	0.68	2.75	0.0033	0.0384	ANK3			27.4513	16.4298	57.0778	15.5134	2.22431	8.95692	1.06641	intron (NM_001204403, intron 2 of 43)	L1MB8|LINE|L1	84401	NM_001204404	288	Hs.499725	NM_001149	ENSG00000151150	ANK3	ANKYRIN-G|MRT37	ankyrin 3, node of Ranvier (ankyrin G)	protein-coding	0.001998	0.325349
chr10	62507329	62508330	DER_491	4.08	4.75	1.91	2.83	0.00114	0.0211	CDK1	CDK1		35.2946	29.4367	46.8854	80.7765	13.3459	6.71769	5.33206	Intergenic	Intergenic	-14545	NM_001204403	288	Hs.499725	NM_001149	ENSG00000151150	ANK3	ANKYRIN-G|MRT37	ankyrin 3, node of Ranvier (ankyrin G)	protein-coding	0.003996	0.421158
chr10	62519650	62521034	DER_492	3.99	4.76	-0.04	4.8	9.13e-08	0.000235	CDK1	CDK1		81.0468	44.4973	126.387	35.8412	2.22431	3.73205	1.06641	Intergenic	Kanga1b|DNA|TcMar-Tc2	-17747	NM_001170406	983	Hs.732435	NM_001786	ENSG00000170312	CDK1	CDC2|CDC28A|P34CDC2	cyclin-dependent kinase 1	protein-coding	0.003613	0.329242
chr10	62733990	62734991	DER_493	3.3	4.02	0.41	3.6	0.0004	0.0119	RHOBTB1	RHOBTB1	RHOBTB1	22.2225	27.383	24.4619	44.4003	2.22431	6.71769	1.06641	intron (NR_024554, intron 2 of 11)	MIRb|SINE|MIR	26246	NR_024554	9886	Hs.737374	NM_014836	ENSG00000072422	RHOBTB1	-	Rho-related BTB domain containing 1	protein-coding	0.003996	0.343313
chr10	63422063	63423064	DER_494	4.27	2.93	5.12	-2.19	0.00466	0.0468	C10orf107		C10orf107	36.6018	13.0069	18.3464	7.48921	129.01	33.5885	63.9848	promoter-TSS (NM_173554)	promoter-TSS (NM_173554)	-156	NM_173554	219621	Hs.673160	NM_173554	ENSG00000183346	C10orf107	bA63A2.1	chromosome 10 open reading frame 107	protein-coding	0.05994	0.540918
chr10	63511637	63512638	DER_495	3.17	3.91	-0.04	3.95	2.87e-05	0.00344	C10orf107		C10orf107	61.4387	26.0138	46.8854	17.1182	2.22431	3.73205	1.06641	intron (NM_173554, intron 4 of 6)	intron (NM_173554, intron 4 of 6)	89418	NM_173554	219621	Hs.673160	NM_173554	ENSG00000183346	C10orf107	bA63A2.1	chromosome 10 open reading frame 107	protein-coding	0.006993	0.354291
chr10	63660579	63661580	DER_496	4.12	4.74	2.31	2.43	0.00166	0.0263	ARID5B		ARID5B	20.9153	51.343	126.387	58.3089	15.5702	8.95692	8.5313	promoter-TSS (NM_032199)	promoter-TSS (NM_032199)	66	NM_032199	84159	Hs.535297	NM_032199	ENSG00000150347	ARID5B	DESRT|MRF-2|MRF2	AT rich interactive domain 5B (MRF1-like)	protein-coding	0.033966	0.434132
chr10	63698270	63699271	DER_497	3.54	4.2	1.38	2.82	0.000407	0.012	ARID5B		ARID5B	70.5892	39.0207	81.5397	13.9085	8.89725	8.95692	1.06641	intron (NM_032199, intron 2 of 9)	intron (NM_032199, intron 2 of 9)	-37291	NR_049858	100847083		NR_049858	ENSG00000263750	MIR548AV	-	microRNA 548av	ncRNA	0.004995	0.358283
chr10	63702674	63704370	DER_498	4.3	5.04	1.03	4	3e-06	0.00129	ARID5B		ARID5B	87.5829	72.5648	138.618	42.7955	2.22431	12.689	1.06641	intron (NM_032199, intron 3 of 9)	intron (NM_032199, intron 3 of 9)	-32539	NR_049858	100847083		NR_049858	ENSG00000263750	MIR548AV	-	microRNA 548av	ncRNA	0.002948	0.331173
chr10	63753886	63754887	DER_499	2.42	3.12	-0.18	3.29	0.0026	0.0336	ARID5B		ARID5B	47.0594	23.2755	12.231	3.74461	2.22431	2.98564	1.06641	intron (NM_032199, intron 3 of 9)	intron (NM_032199, intron 3 of 9)	18325	NR_049858	100847083		NR_049858	ENSG00000263750	MIR548AV	-	microRNA 548av	ncRNA	0.00999	0.343313
chr10	63836844	63837845	DER_500	2.42	3.16	-0.7	3.86	0.00169	0.0266	ARID5B		ARID5B	54.9027	2.05372	12.231	11.7688	2.22431	0.74641	1.06641	intron (NM_001244638, intron 5 of 6)	intron (NM_001244638, intron 5 of 6)	28374	NM_001244638	84159	Hs.535297	NM_032199	ENSG00000150347	ARID5B	DESRT|MRF-2|MRF2	AT rich interactive domain 5B (MRF1-like)	protein-coding	0.002997	0.343313
chr10	63844199	63845200	DER_501	3.5	4.11	1.69	2.42	0.00276	0.0347	ARID5B		ARID5B	53.5955	40.3899	38.7314	25.6773	2.22431	9.70333	9.59772	intron (NM_001244638, intron 5 of 6)	intron (NM_001244638, intron 5 of 6)	35729	NM_001244638	84159	Hs.535297	NM_032199	ENSG00000150347	ARID5B	DESRT|MRF-2|MRF2	AT rich interactive domain 5B (MRF1-like)	protein-coding	0.004995	0.361277
chr10	64133448	64134449	DER_502	3.34	1.3	4.34	-3.04	0.000229	0.0092	ZNF365		ZNF365	3.92162	6.84574	22.4234	1.06989	80.0752	27.6172	27.7267	promoter-TSS (NM_199451)	promoter-TSS (NM_199451)	32	NM_014951	22891	Hs.22653	NM_014951	ENSG00000138311	ZNF365	Su48|UAN|ZNF365D	zinc finger protein 365	protein-coding	0.078921	0.651697
chr10	64852337	64853338	DER_503	3.09	3.72	1.2	2.52	0.00192	0.0287	NRBF2	NRBF2		60.1315	26.6984	42.8084	9.62899	6.67294	5.97128	3.19924	Intergenic	L1MA8|LINE|L1	-40170	NM_001282405	29982	Hs.449628	NM_030759	ENSG00000148572	NRBF2	COPR|COPR1|COPR2|NRBF-2	nuclear receptor binding factor 2	protein-coding	0.005994	0.378244
chr10	65314137	65315138	DER_504	3.31	3.99	0.9	3.09	0.00238	0.032	REEP3		REEP3	33.9874	41.0744	12.231	33.7015	2.22431	11.1962	1.06641	intron (NM_001001330, intron 1 of 7)	intron (NM_001001330, intron 1 of 7)	33514	NM_001001330	221035	Hs.499833	NM_001001330	ENSG00000165476	REEP3	C10orf74	receptor accessory protein 3	protein-coding	0.003996	0.37525
chr10	65709633	65710634	DER_505	1.57	-1.24	2.67	-3.91	0.00265	0.0339	REEP3			1.30721	0.684574	2.03849	0.534944	28.9161	0.74641	10.6641	Intergenic	L1PA4|LINE|L1	429010	NM_001001330	221035	Hs.499833	NM_001001330	ENSG00000165476	REEP3	C10orf74	receptor accessory protein 3	protein-coding	0.025974	0.533932
chr10	67183306	67184307	DER_506	3.47	4.14	1.15	2.99	0.00153	0.0251	ANXA2P3			30.0658	49.2893	38.7314	33.7015	2.22431	14.1818	1.06641	Intergenic	L1MEf|LINE|L1	-147377	NR_120647	101928913	Hs.568857	NR_120647		LINC01515	-	long intergenic non-protein coding RNA 1515	ncRNA	0.002997	0.37525
chr10	68454629	68455630	DER_507	3.04	3.76	0.09	3.67	0.000122	0.0066	LRRTM3		CTNNA3	20.9153	32.8595	40.7699	26.7472	2.22431	4.47846	1.06641	intron (NM_001127384, intron 9 of 17)	MIRb|SINE|MIR	-230663	NM_178011	347731	Hs.652155	NM_178011		LRRTM3	-	leucine rich repeat transmembrane neuronal 3	protein-coding	0.001998	0.361277
chr10	68559048	68560049	DER_508	3.24	3.97	0.09	3.89	0.000412	0.0121	LRRTM3		CTNNA3	82.354	22.5909	97.8477	1.06989	2.22431	4.47846	1.06641	intron (NM_001127384, intron 7 of 17)	L1MEg|LINE|L1	-126244	NM_178011	347731	Hs.652155	NM_178011		LRRTM3	-	leucine rich repeat transmembrane neuronal 3	protein-coding	0.002997	0.289421
chr10	70276107	70277108	DER_509	3.04	3.79	-0.33	4.12	2.43e-05	0.0032	SLC25A16	TET1,DNA2	SLC25A16	28.7586	19.1681	65.2318	25.6773	2.22431	2.23923	1.06641	intron (NM_152707, intron 1 of 8)	intron (NM_152707, intron 1 of 8)	10673	NM_152707	8034	Hs.180408	NM_152707		SLC25A16	D10S105E|GDA|GDC|HGT.1|ML7|hML7	solute carrier family 25 (mitochondrial carrier), member 16	protein-coding	0.006993	0.364271
chr10	71389226	71390565	DER_510	4.09	2.86	4.91	-2.05	0.00461	0.0465	C10orf35		C10orf35	18.3009	10.2686	42.8084	10.1639	115.664	37.3205	45.8558	promoter-TSS (NM_145306)	promoter-TSS (NM_145306)	-108	NM_145306	219738	Hs.522992	NM_145306	ENSG00000171224	C10orf35	-	chromosome 10 open reading frame 35	protein-coding	0.059746	0.63806
chr10	71951133	71952134	DER_511	2.78	3.49	0.09	3.4	0.000511	0.0135	SAR1A	TYSND1,SAR1A,PPA1		30.0658	16.4298	30.5774	22.4676	2.22431	4.47846	1.06641	Intergenic	MER58A|DNA|hAT-Charlie	-21348	NM_001142648	56681	Hs.499960	NM_020150	ENSG00000079332	SAR1A	SAR1|SARA1|Sara|masra2	secretion associated, Ras related GTPase 1A	protein-coding	0.002997	0.352295
chr10	72015128	72016129	DER_512	2.76	0.87	3.74	-2.87	0.000876	0.0182	PPA1	PPA1	NPFFR1	7.84324	3.42287	4.07699	2.13977	40.0376	11.9426	33.0588	intron (NM_022146, intron 3 of 3)	CpG	-22438	NM_021129	5464	Hs.437403	NM_021129	ENSG00000180817	PPA1	HEL-S-66p|IOPPP|PP|PP1|SID6-8061	pyrophosphatase (inorganic) 1	protein-coding	0.070929	0.612774
chr10	72201094	72202095	DER_513	4.02	2.33	4.96	-2.63	0.0021	0.0299	NODAL	EIF4EBP2,KIAA1274	NODAL	1.30721	13.6915	14.2695	12.3037	117.889	47.7703	42.6565	promoter-TSS (NM_018055)	promoter-TSS (NM_018055)	-129	NM_018055	4838	Hs.370414	NM_018055		NODAL	HTX5	nodal growth differentiation factor	protein-coding	0.055944	0.651697
chr10	72217589	72218590	DER_514	3.23	1.27	4.23	-2.96	0.000729	0.0164	NODAL	NODAL,KIAA1274		10.4577	3.42287	8.15397	2.67472	80.0752	9.70333	30.926	Intergenic	GC_rich|Low_complexity|Low_complexity	-16624	NM_018055	4838	Hs.370414	NM_018055		NODAL	HTX5	nodal growth differentiation factor	protein-coding	0.067932	0.646707
chr10	72855567	72856568	DER_515	2.97	3.73	-0.7	4.43	0.000125	0.00669	UNC5B			81.0468	13.6915	63.1933	2.67472	2.22431	0.74641	1.06641	Intergenic	(TG)n|Simple_repeat|Simple_repeat	-116225	NM_170744	219699	Hs.522997	NM_170744	ENSG00000107731	UNC5B	UNC5H2|p53RDL1	unc-5 netrin receptor B	protein-coding	0.002997	0.317365
chr10	73729484	73730485	DER_516	3.56	1.96	4.48	-2.52	0.00285	0.0352	CHST3		CHST3	3.92162	21.2218	12.231	2.67472	84.5239	29.11	34.1252	intron (NM_004273, intron 1 of 2)	intron (NM_004273, intron 1 of 2)	5864	NM_004273	9469	Hs.158304	NM_004273	ENSG00000122863	CHST3	C6ST|C6ST1|HSD	carbohydrate (chondroitin 6) sulfotransferase 3	protein-coding	0.023976	0.568862
chr10	74592226	74593227	DER_517	2.42	3.15	-0.7	3.85	0.000751	0.0167	OIT3		CCDC109A	31.373	26.0138	55.0393	1.06989	2.22431	0.74641	1.06641	intron (NR_073062, intron 3 of 9)	L1M7|LINE|L1	-60588	NR_130125	170392	Hs.8366	NM_152635	ENSG00000138315	OIT3	LZP	oncoprotein induced transcript 3	protein-coding	0.001998	0.322355
chr10	75020425	75022411	DER_518	4.24	4.79	2.87	1.91	0.00407	0.0435	MRPS16	DNAJC9,MRPS16	TTC18	41.8306	62.2962	189.58	33.7015	22.2431	15.6746	11.7305	intron (NM_145170, intron 26 of 27)	THE1B|LTR|ERVL-MaLR	-8967	NM_016065	51021	Hs.180312	NM_016065	ENSG00000182180	MRPS16	CGI-132|COXPD2|MRP-S16|RPMS16	mitochondrial ribosomal protein S16	protein-coding	0.006546	0.368395
chr10	75407115	75408116	DER_519	4.48	2.77	5.43	-2.66	0.000158	0.00733	SYNPO2L	AGAP5,MYOZ1	SYNPO2L	14.3793	20.5372	16.3079	10.6989	120.113	67.1769	94.9107	exon (NM_024875, exon 2 of 2)	exon (NM_024875, exon 2 of 2)	3182	NM_024875	79933	Hs.645273	NM_024875	ENSG00000166317	SYNPO2L	-	synaptopodin 2-like	protein-coding	0.04995	0.659681
chr10	75946750	75947751	DER_520	3.17	3.9	0.09	3.81	4.87e-05	0.00426	ADK	AP3M1	ADK	24.8369	55.4505	85.6167	10.1639	2.22431	4.47846	1.06641	intron (NM_001123, intron 1 of 10)	(CA)n|Simple_repeat|Simple_repeat	11003	NM_001202449	132	Hs.656586	NM_001123	ENSG00000156110	ADK	AK	adenosine kinase	protein-coding	0.001998	0.309381
chr10	75948288	75950800	DER_521	5.13	5.71	3.62	2.09	0.005	0.0485	ADK	AP3M1	ADK	86.2757	113.639	99.8862	119.292	24.4674	35.0813	24.5275	intron (NM_001123, intron 1 of 10)	L1MB7|LINE|L1	13297	NM_001202449	132	Hs.656586	NM_001123	ENSG00000156110	ADK	AK	adenosine kinase	protein-coding	0.011943	0.397931
chr10	75951521	75952522	DER_522	3.34	3.99	1.22	2.77	0.00198	0.0291	ADK	AP3M1	ADK	66.6675	32.8595	75.4243	9.09404	2.22431	13.4354	2.13283	intron (NM_001123, intron 1 of 10)	AluSg|SINE|Alu	15774	NM_001202449	132	Hs.656586	NM_001123	ENSG00000156110	ADK	AK	adenosine kinase	protein-coding	0.014985	0.41018
chr10	75952970	75953971	DER_523	3.94	4.52	2.36	2.16	0.00405	0.0434	ADK	AP3M1	ADK	45.7522	49.9739	53.0008	47.075	8.89725	14.1818	11.7305	intron (NM_001123, intron 1 of 10)	AluJo|SINE|Alu	17223	NM_001202449	132	Hs.656586	NM_001123	ENSG00000156110	ADK	AK	adenosine kinase	protein-coding	0.002997	0.41018
chr10	76049375	76050376	DER_524	2.45	3.19	-0.7	3.89	0.00139	0.0237	ADK		ADK	64.0531	11.6378	24.4619	1.06989	2.22431	0.74641	1.06641	intron (NM_001123, intron 3 of 10)	MLT1K|LTR|ERVL-MaLR	113628	NM_001202449	132	Hs.656586	NM_001123	ENSG00000156110	ADK	AK	adenosine kinase	protein-coding	0.006993	0.322355
chr10	76611744	76612745	DER_525	2.86	3.53	0.59	2.94	0.0032	0.0377	MYST4		MYST4	43.1378	26.6984	14.2695	16.5833	2.22431	8.21051	1.06641	intron (NM_001256468, intron 3 of 17)	intron (NM_001256468, intron 3 of 17)	26073	NM_012330	23522	Hs.35758	NM_012330	ENSG00000156650	KAT6B	GTPTS|MORF|MOZ2|MYST4|ZC2HC6B|qkf|querkopf	K(lysine) acetyltransferase 6B	protein-coding	0.002997	0.358283
chr10	76858669	76859670	DER_526	3.37	1.58	4.33	-2.75	0.00226	0.0311	DUSP13	SAMD8,DUPD1,DUSP13	DUSP13	14.3793	0.684574	6.11548	5.34944	64.5051	18.6603	45.8558	promoter-TSS (NM_016364)	promoter-TSS (NM_016364)	79	NM_016364	51207	Hs.178170	NM_016364	ENSG00000079393	DUSP13	BEDP|DUSP13A|DUSP13B|MDSP|SKRP4|TMDP	dual specificity phosphatase 13	protein-coding	0.016983	0.592814
chr10	78017090	78018091	DER_527	3.76	4.38	1.9	2.49	0.00388	0.0423	C10orf11		C10orf11	47.0594	41.759	34.6544	44.9353	2.22431	7.4641	13.8634	intron (NR_131178, intron 6 of 7)	MLT1H|LTR|ERVL-MaLR	475071	NM_032024	83938	Hs.118161	NM_032024	ENSG00000148655	C10orf11	CDA017	chromosome 10 open reading frame 11	protein-coding	0.005994	0.42016
chr10	79956576	79957577	DER_528	3.86	4.47	2.12	2.35	0.00183	0.028	RPS24			92.8117	28.7521	73.3858	27.8171	13.3459	5.22487	9.59772	Intergenic	(TG)n|Simple_repeat|Simple_repeat	-51306	NR_038985	100132987	Hs.55047	NR_038985	ENSG00000230417	LINC00856	-	long intergenic non-protein coding RNA 856	ncRNA	0.002997	0.462076
chr10	81001562	81002563	DER_529	3.57	1.7	4.55	-2.85	0.000926	0.0188	PPIF		ZMIZ1	10.4577	4.10744	2.03849	7.48921	84.5239	26.8708	41.5901	intron (NM_020338, intron 7 of 24)	GC_rich|Low_complexity|Low_complexity	-105158	NM_005729	10105	Hs.381072	NM_005729	ENSG00000108179	PPIF	CYP3|CyP-M|Cyp-D|CypD	peptidylprolyl isomerase F	protein-coding	0.053946	0.641717
chr10	81057935	81058936	DER_530	3.03	0.59	4.09	-3.5	7.33e-05	0.00521	PPIF	PPIF	ZMIZ1	1.30721	4.10744	2.03849	3.74461	53.3835	54.4879	13.8634	intron (NM_020338, intron 15 of 24)	intron (NM_020338, intron 15 of 24)	-48785	NM_005729	10105	Hs.381072	NM_005729	ENSG00000108179	PPIF	CYP3|CyP-M|Cyp-D|CypD	peptidylprolyl isomerase F	protein-coding	0.028971	0.622754
chr10	81085612	81086613	DER_531	5.22	5.86	3.24	2.62	0.00439	0.0453	PPIF	PPIF		282.357	101.317	358.775	5.88438	40.0376	22.3923	4.26565	Intergenic	(TG)n|Simple_repeat|Simple_repeat	-21108	NM_005729	10105	Hs.381072	NM_005729	ENSG00000108179	PPIF	CYP3|CyP-M|Cyp-D|CypD	peptidylprolyl isomerase F	protein-coding	0.004995	0.46008
chr10	82167907	82168908	DER_532	4.53	3.03	5.43	-2.4	0.00281	0.035	C10orf58	C10orf58,TSPAN14	C10orf58	16.9937	12.3223	34.6544	15.5134	180.169	23.8851	73.5825	intron (NM_001243781, intron 1 of 5)	CpG	165	NM_001243781	84293	Hs.500333	NM_032333	ENSG00000122378	FAM213A	C10orf58|PAMM	family with sequence similarity 213, member A	protein-coding	0.0999	0.682635
chr10	86253173	86255097	DER_533	4.99	5.66	2.76	2.9	0.00372	0.0414	FAM190B		FAM190B	103.269	47.9202	57.0778	145.505	2.22431	45.531	5.33206	intron (NM_001284240, intron 9 of 9)	MER41B|LTR|ERV1	69197	NM_001284242	54462	Hs.461988	NM_018999	ENSG00000107771	CCSER2	FAM190B|Gcap14|KIAA1128|bA486O22.1	coiled-coil serine rich protein 2	protein-coding	0.005717	0.398961
chr10	86392048	86393049	DER_534	3.9	4.64	0.68	3.96	1.51e-05	0.00249	FAM190B			61.4387	37.6516	71.3473	50.8197	2.22431	8.95692	1.06641	Intergenic	Tigger3b|DNA|TcMar-Tigger	207610	NM_001284242	54462	Hs.461988	NM_018999	ENSG00000107771	CCSER2	FAM190B|Gcap14|KIAA1128|bA486O22.1	coiled-coil serine rich protein 2	protein-coding	0.008991	0.356287
chr10	88730394	88732053	DER_535	5.58	4.03	6.49	-2.46	0.00496	0.0483	AGAP11	MMRN2,FAM25A,SNCG	AGAP11,C10orf116	43.1378	44.4973	4.07699	31.5617	251.347	135.1	200.486	TTS (NM_006829)	TTS (NM_006829)	725	NM_133447	119385	Hs.511787	NM_133447		AGAP11	-	ankyrin repeat and GTPase domain Arf GTPase activating protein 11	protein-coding	0.065099	0.654217
chr10	89364956	89366576	DER_536	4.29	4.87	2.75	2.12	0.00457	0.0464	PAPSS2			44.445	72.5648	101.925	54.0293	6.67294	26.8708	13.8634	Intergenic	Intergenic	-53710	NM_001015880	9060	Hs.524491	NM_004670	ENSG00000198682	PAPSS2	ATPSK2|BCYM4|SK2	3'-phosphoadenosine 5'-phosphosulfate synthase 2	protein-coding	0.004321	0.421962
chr10	90238017	90239018	DER_537	2.99	3.64	0.88	2.76	0.000572	0.0145	RNLS		RNLS	39.2162	34.9133	57.0778	9.09404	6.67294	2.23923	3.19924	intron (NM_018363, intron 4 of 6)	intron (NM_018363, intron 4 of 6)	104565	NM_001031709	55328	Hs.149849	NM_018363	ENSG00000184719	RNLS	C10orf59|RENALASE	renalase, FAD-dependent amine oxidase	protein-coding	0.004995	0.382236
chr10	90296989	90297990	DER_538	2.63	3.35	-0.18	3.53	0.000245	0.00948	RNLS	LIPJ	RNLS	22.2225	32.175	38.7314	11.7688	2.22431	2.98564	1.06641	intron (NM_018363, intron 4 of 6)	L1ME3A|LINE|L1	45593	NM_001031709	55328	Hs.149849	NM_018363	ENSG00000184719	RNLS	C10orf59|RENALASE	renalase, FAD-dependent amine oxidase	protein-coding	0.003996	0.350299
chr10	90967327	90968328	DER_539	3.2	1.42	4.16	-2.74	0.00158	0.0255	CH25H	LIPA,CH25H		1.30721	8.89946	8.15397	5.34944	64.5051	17.1674	34.1252	promoter-TSS (NM_003956)	promoter-TSS (NM_003956)	-756	NM_003956	9023	Hs.47357	NM_003956	ENSG00000138135	CH25H	C25H	cholesterol 25-hydroxylase	protein-coding	0.070929	0.577844
chr10	91037168	91038169	DER_540	3.69	4.41	0.8	3.61	2.79e-05	0.00342	IFIT2	LIPA,IFIT2,IFIT3		83.6612	44.4973	40.7699	27.2821	2.22431	3.73205	5.33206	Intergenic	Intergenic	-24038	NM_001547	3433	Hs.437609	NM_001547	ENSG00000119922	IFIT2	G10P2|GARG-39|IFI-54|IFI-54K|IFI54|IFIT-2|ISG-54 K|ISG-54K|ISG54|P54|cig42	interferon-induced protein with tetratricopeptide repeats 2	protein-coding	0.004995	0.382236
chr10	91110453	91112935	DER_541	5.69	6.33	3.78	2.55	0.00209	0.0298	IFIT3	IFIT1B,IFIT2,IFIT3,IFIT1		69.282	186.889	159.002	205.418	15.5702	37.3205	38.3909	Intergenic	MER72B|LTR|ERV1	19458	NM_001289759	3437	Hs.47338	NM_001549	ENSG00000119917	IFIT3	CIG-49|GARG-49|IFI60|IFIT4|IRG2|ISG60|P60|RIG-G|cig41	interferon-induced protein with tetratricopeptide repeats 3	protein-coding	0.00967	0.432944
chr10	91240930	91241931	DER_542	3.35	4.12	-0.7	4.82	6.27e-06	0.00176	SLC16A12		SLC16A12	79.7396	23.9601	99.8862	8.5591	2.22431	0.74641	1.06641	intron (NM_213606, intron 2 of 7)	(TG)n|Simple_repeat|Simple_repeat	25682	NR_120614	101926906	Hs.568874	NR_120614	ENSG00000234452	SLC16A12-AS1	-	SLC16A12 antisense RNA 1	ncRNA	0.005994	0.322355
chr10	91275617	91276618	DER_543	3.09	3.77	0.68	3.09	0.00245	0.0325	SLC16A12		SLC16A12	24.8369	37.6516	12.231	29.4219	2.22431	8.95692	1.06641	intron (NM_213606, intron 2 of 7)	intron (NM_213606, intron 2 of 7)	19196	NM_213606	387700	Hs.530338	NM_213606	ENSG00000152779	SLC16A12	CJMG|CRT2|MCT12	solute carrier family 16, member 12	protein-coding	0.011988	0.386228
chr10	91424910	91425911	DER_544	2.98	3.64	0.83	2.81	0.00461	0.0465	PANK1	FLJ37201,KIF20B,PANK1		60.1315	8.21489	10.1925	23.0026	4.44862	4.47846	3.19924	Intergenic	Intergenic	-20081	NM_148977	53354	Hs.163555	NM_138316	ENSG00000152782	PANK1	PANK	pantothenate kinase 1	protein-coding	0.003996	0.391218
chr10	91949586	91950587	DER_545	3.01	3.7	0.51	3.2	0.000588	0.0146	KIF20B			52.2883	27.383	40.7699	12.8386	2.22431	7.4641	1.06641	Intergenic	Intergenic	-232956	NR_110655	101926924	Hs.500498	NR_110655	ENSG00000226159	LINC01375	-	long intergenic non-protein coding RNA 1375	ncRNA	0.006993	0.376248
chr10	92049163	92050164	DER_546	3.29	3.95	1.12	2.83	0.000713	0.0162	HTR7			27.4513	23.2755	89.6937	26.2122	2.22431	8.95692	4.26565	Intergenic	(CA)n|Simple_repeat|Simple_repeat	250899	NR_110657	101926942	Hs.382666	NR_110657	ENSG00000236373	LOC101926942	-	uncharacterized LOC101926942	ncRNA	0.000999	0.379242
chr10	93412058	93413059	DER_547	4.06	4.8	0.84	3.95	0.000108	0.00621	PPP1R3C	LOC100188947,PPP1R3C		11.7649	32.8595	87.6552	85.0561	2.22431	8.95692	2.13283	Intergenic	Intergenic	-19700	NM_005398	5507	Hs.303090	NM_005398	ENSG00000119938	PPP1R3C	PPP1R5	protein phosphatase 1, regulatory subunit 3C	protein-coding	0.00999	0.42016
chr10	93450519	93451520	DER_548	4.5	5.1	2.82	2.29	0.00481	0.0476	PPP1R3C			78.4324	47.2356	46.8854	86.6609	13.3459	14.9282	18.129	Intergenic	Intergenic	-58161	NM_005398	5507	Hs.303090	NM_005398	ENSG00000119938	PPP1R3C	PPP1R5	protein phosphatase 1, regulatory subunit 3C	protein-coding	0.004995	0.433134
chr10	94089084	94090085	DER_549	3.39	4.03	1.45	2.58	0.00411	0.0437	MARCH5	CPEB3	MARCH5	48.3667	28.7521	71.3473	21.9327	2.22431	0.74641	12.797	intron (NM_017824, intron 2 of 5)	intron (NM_017824, intron 2 of 5)	38664	NM_017824	54708	Hs.573490	NM_017824	ENSG00000198060	2005-03-01	MARCH-V|MITOL|RNF153	membrane associated ring finger 5	protein-coding	0.005994	0.379242
chr10	94350761	94351762	DER_550	4.45	5.1	2.44	2.66	0.00378	0.0417	KIF11	KIF11,IDE		75.818	31.4904	48.9238	94.685	2.22431	23.1387	12.797	Intergenic	LTR10D|LTR|ERV1	-1564	NM_004523	3832	Hs.8878	NM_004523	ENSG00000138160	KIF11	EG5|HKSP|KNSL1|MCLMR|TRIP5	kinesin family member 11	protein-coding	0.04995	0.481038
chr10	94455656	94456657	DER_551	2.97	1.29	3.9	-2.61	0.000402	0.0119	HHEX	HHEX		9.15045	4.10744	10.1925	2.67472	28.9161	37.3205	34.1252	TTS (NM_002729)	TTS (NM_002729)	6475	NM_002729	3087	Hs.118651	NM_002729	ENSG00000152804	HHEX	HEX|HMPH|HOX11L-PEN|PRH|PRHX	hematopoietically expressed homeobox	protein-coding	0.04995	0.621756
chr10	95195997	95196998	DER_552	3.73	4.32	2.12	2.2	0.00402	0.0432	MYOF	MYOF	MYOF	43.1378	26.6984	101.925	35.3063	8.89725	18.6603	4.26565	intron (NM_133337, intron 3 of 52)	intron (NM_133337, intron 3 of 52)	45577	NM_133337	26509	Hs.602086	NM_013451	ENSG00000138119	MYOF	FER1L3	myoferlin	protein-coding	0.007992	0.383234
chr10	95235455	95236456	DER_553	3.38	4.02	1.44	2.58	0.00205	0.0295	MYOF	CEP55,MYOF	MYOF	48.3667	23.9601	63.1933	25.6773	2.22431	13.4354	4.26565	intron (NM_133337, intron 1 of 52)	intron (NM_133337, intron 1 of 52)	6119	NM_133337	26509	Hs.602086	NM_013451	ENSG00000138119	MYOF	FER1L3	myoferlin	protein-coding	0.010989	0.438124
chr10	95753382	95754383	DER_554	3.9	1.37	4.97	-3.6	4.4e-06	0.00153	PLCE1	PIPSL	PLCE1	3.92162	3.42287	8.15397	6.41932	95.6454	45.531	63.9848	5' UTR (NM_016341, exon 1 of 33)	5' UTR (NM_016341, exon 1 of 33)	136	NM_001288989	51196	Hs.655033	NM_016341	ENSG00000138193	PLCE1	NPHS3|PLCE|PPLC	phospholipase C, epsilon 1	protein-coding	0.10989	0.711577
chr10	97050152	97051508	DER_555	5.1	2.62	6.17	-3.54	8.46e-05	0.00551	PDLIM1		PDLIM1	6.53603	30.8058	8.15397	8.02416	326.974	45.531	97.0436	promoter-TSS (NM_020992)	promoter-TSS (NM_020992)	75	NM_020992	9124	Hs.368525	NM_020992	ENSG00000107438	PDLIM1	CLIM1|CLP-36|CLP36|HEL-S-112|hCLIM1	PDZ and LIM domain 1	protein-coding	0.09882	0.659543
chr10	98272495	98273863	DER_556	4.68	2.07	5.76	-3.69	8.56e-06	0.00191	TLL2		TLL2	18.3009	10.2686	4.07699	4.81449	217.983	50.0095	86.3794	intron (NM_012465, intron 1 of 20)	CpG	504	NM_012465	7093	Hs.154296	NM_012465	ENSG00000095587	TLL2	-	tolloid like 2	protein-coding	0.093567	0.673484
chr10	99408744	99409745	DER_557	3.28	3.99	0.51	3.49	0.000114	0.00642	PI4K2A	MORN4,AVPI1	PI4K2A	36.6018	21.9064	93.7707	24.0725	2.22431	7.4641	1.06641	intron (NM_018425, intron 1 of 8)	intron (NM_018425, intron 1 of 8)	8801	NM_018425	55361	Hs.25300	NM_018425	ENSG00000155252	PI4K2A	PI4KII|PIK42A	phosphatidylinositol 4-kinase type 2 alpha	protein-coding	0.008991	0.438124
chr10	99410929	99412596	DER_558	4.87	5.46	3.25	2.21	0.00376	0.0416	PI4K2A	MORN4,AVPI1	PI4K2A	70.5892	63.6654	142.695	104.849	11.1216	35.0813	20.2618	intron (NM_018425, intron 2 of 8)	intron (NM_018425, intron 2 of 8)	11319	NM_018425	55361	Hs.25300	NM_018425	ENSG00000155252	PI4K2A	PI4KII|PIK42A	phosphatidylinositol 4-kinase type 2 alpha	protein-coding	0.005999	0.431055
chr10	101735728	101736729	DER_559	3.18	3.88	0.61	3.27	0.00137	0.0235	DNMBP	NCRNA00093	DNMBP	81.0468	15.7452	12.231	19.258	2.22431	6.71769	2.13283	intron (NM_015221, intron 1 of 16)	intron (NM_015221, intron 1 of 16)	33448	NM_015221	23268	Hs.500771	NM_015221	ENSG00000107554	DNMBP	ARHGEF36|TUBA	dynamin binding protein	protein-coding	0.007992	0.382236
chr10	101744032	101745033	DER_560	4.28	4.9	2.42	2.48	0.00385	0.0422	DNMBP		DNMBP	125.492	36.2824	83.5782	42.2606	2.22431	30.6028	7.46489	intron (NM_015221, intron 1 of 16)	AluJb|SINE|Alu	25144	NM_015221	23268	Hs.500771	NM_015221	ENSG00000107554	DNMBP	ARHGEF36|TUBA	dynamin binding protein	protein-coding	0.005994	0.39022
chr10	102880635	102881636	DER_561	3.79	1.19	4.87	-3.68	0.000247	0.00948	TLX1NB	TLX1	TLX1NB	1.30721	17.7989	2.03849	0.534944	80.0752	33.5885	73.5825	intron (NR_130724, intron 2 of 2)	intron (NR_130724, intron 2 of 2)	9768	NR_130723	100038246	Hs.368784	NM_001085398	ENSG00000236311	TLX1NB	APT-B7|TD1|TDI	TLX1 neighbor	ncRNA	0.051948	0.575848
chr10	103696276	103697277	DER_562	2.57	3.27	-0.04	3.31	0.00109	0.0206	KCNIP2		C10orf76	6.53603	27.383	53.0008	15.5134	2.22431	3.73205	1.06641	intron (NM_024541, intron 23 of 25)	MIRc|SINE|MIR	-93099	NM_173197	30819	Hs.97044	NM_014591	ENSG00000120049	KCNIP2	KCHIP2	Kv channel interacting protein 2	protein-coding	0.005994	0.421158
chr10	104000753	104001754	DER_563	3.76	2.57	4.57	-2.01	0.00454	0.0462	PITX3	ELOVL3,GBF1	PITX3	19.6081	13.6915	14.2695	8.02416	62.2807	37.3205	55.4535	promoter-TSS (NM_005029)	promoter-TSS (NM_005029)	-22	NM_005029	5309	Hs.137568	NM_005029	ENSG00000107859	PITX3	ASMD|ASOD|CTPP4|CTRCT11|PTX3	paired-like homeodomain 3	protein-coding	0.075924	0.665669
chr10	104043186	104044187	DER_564	3.44	4.05	1.66	2.39	0.00202	0.0293	GBF1	GBF1,PITX3	GBF1	31.373	43.8127	55.0393	27.2821	15.5702	3.73205	2.13283	intron (NM_004193, intron 3 of 39)	intron (NM_004193, intron 3 of 39)	38431	NM_001199378	8729	Hs.290243	NM_004193	ENSG00000107862	GBF1	ARF1GEF	golgi brefeldin A resistant guanine nucleotide exchange factor 1	protein-coding	0.004995	0.389222
chr10	104944644	104945645	DER_565	2.59	3.25	0.44	2.81	0.0024	0.0322	NT5C2	NT5C2	NT5C2	43.1378	13.6915	32.6159	9.62899	2.22431	3.73205	3.19924	intron (NM_012229, intron 1 of 18)	AluJb|SINE|Alu	7919	NM_001134373	22978	Hs.97439	NM_012229	ENSG00000076685	NT5C2	GMP|NT5B|PNT5|SPG45|SPG65|cN-II	5'-nucleotidase, cytosolic II	protein-coding	0.010989	0.374251
chr10	105211373	105212374	DER_566	3.78	2.3	4.67	-2.37	0.00187	0.0283	CALHM2	CALHM1,NEURL,CALHM3,CALHM2	CALHM2	3.92162	11.6378	28.5389	8.5591	84.5239	32.8421	49.055	intron (NM_015916, intron 1 of 3)	intron (NM_015916, intron 1 of 3)	289	NR_046344	51063	Hs.241545	NM_015916	ENSG00000138172	CALHM2	FAM26B	calcium homeostasis modulator 2	protein-coding	0.038961	0.640719
chr10	105614383	105615384	DER_567	4.25	2.57	5.19	-2.62	0.00131	0.023	SH3PXD2A		SH3PXD2A	24.8369	6.84574	26.5004	6.41932	177.945	47.0238	23.4611	intron (NM_014631, intron 1 of 13)	CpG	281	NM_014631	9644	Hs.678727	NM_014631	ENSG00000107957	SH3PXD2A	FISH|SH3MD1|TKS5	SH3 and PX domains 2A	protein-coding	0.094905	0.704591
chr10	105877453	105878454	DER_568	3.3	4.04	0.24	3.8	0.000106	0.00615	C10orf78	C10orf78,COL17A1		35.2946	42.4436	14.2695	34.2364	2.22431	2.23923	3.19924	Intergenic	Intergenic	-3863	NM_145247	119392	Hs.93667	NM_145247	ENSG00000156384	SFR1	C10orf78|MEI5|MEIR5|bA373N18.1	SWI5-dependent homologous recombination repair protein 1	protein-coding	0.005994	0.361277
chr10	106113129	106114130	DER_569	3.32	1.74	4.23	-2.49	0.0042	0.0441	CCDC147	ITPRIP	CCDC147	1.30721	17.1143	6.11548	4.81449	62.2807	34.3349	29.8596	promoter-TSS (NR_108036)	promoter-TSS (NR_108036)	107	NM_001008723	159686	Hs.253576	NM_001008723	ENSG00000120051	CFAP58	C10orf80|CCDC147|bA127L20.4|bA127L20.5|bA554P13.1	cilia and flagella associated protein 58	protein-coding	0.047952	0.56487
chr10	107304324	107305325	DER_570	2.39	3.04	0.34	2.7	0.00417	0.044	SORCS3			24.8369	22.5909	16.3079	11.2338	2.22431	2.98564	3.19924	Intergenic	L2c|LINE|L2	275267	NR_120625	101927549	Hs.556885	NR_120625		LOC101927549	-	uncharacterized LOC101927549	ncRNA	0.002997	0.404192
chr10	109413109	109414110	DER_571	3.5	4.25	0.09	4.16	2.7e-05	0.00337	SORCS1			99.3477	13.6915	77.4628	17.1182	2.22431	4.47846	1.06641	Intergenic	(CA)n|Simple_repeat|Simple_repeat	415442	NR_125760	103695365	Hs.648991	NR_125760	ENSG00000229981	LINC01435	TCONS_00018040	long intergenic non-protein coding RNA 1435	ncRNA	0.005994	0.373253
chr10	110119069	110120070	DER_572	2.96	3.58	1.15	2.43	0.00302	0.0365	LINC01435			32.6802	36.2824	48.9238	10.6989	2.22431	4.47846	7.46489	Intergenic	AluSp|SINE|Alu	-290518	NR_125760	103695365	Hs.648991	NR_125760	ENSG00000229981	LINC01435	TCONS_00018040	long intergenic non-protein coding RNA 1435	ncRNA	0.010989	0.392216
chr10	111720690	111721691	DER_573	4.22	4.92	1.6	3.32	3.53e-05	0.00375	XPNPEP1	ADD3,XPNPEP1		126.799	39.7053	114.156	34.7713	11.1216	9.70333	1.06641	intron (NR_038943, intron 2 of 4)	intron (NR_038943, intron 2 of 4)	-37879	NM_020383	7511	Hs.390623	NM_020383	ENSG00000108039	XPNPEP1	APP1|SAMP|XPNPEP|XPNPEPL|XPNPEPL1	X-prolyl aminopeptidase (aminopeptidase P) 1, soluble	protein-coding	0.003996	0.376248
chr10	112732989	112733990	DER_574	2.86	3.62	-0.7	4.32	0.000274	0.00993	RPL13AP6	RPL13AP6	SHOC2	53.5955	23.9601	85.6167	0.534944	2.22431	0.74641	1.06641	intron (NM_001269039, intron 1 of 6)	L1MEc|LINE|L1	9606	NM_001269039	8036	Hs.104315	NM_007373	ENSG00000108061	SHOC2	SIAA0862|SOC2|SUR8	SHOC2 leucine-rich repeat scaffold protein	protein-coding	0.004995	0.284431
chr10	115998853	115999854	DER_575	5.16	3.42	6.11	-2.69	0.00264	0.0338	VWA2		VWA2	28.7586	23.2755	4.07699	23.0026	215.758	50.0095	170.626	intron (NM_001272046, intron 1 of 13)	CpG	340	NM_001272046	340706	Hs.197741	NM_198496	ENSG00000165816	VWA2	AMACO|CCSP-2|NET42	von Willebrand factor A domain containing 2	protein-coding	0.080919	0.639721
chr10	118113268	118114269	DER_576	2.67	3.38	-0.04	3.42	0.000557	0.0143	C10orf96		C10orf96	36.6018	19.1681	73.3858	4.81449	2.22431	3.73205	1.06641	intron (NM_198515, intron 5 of 8)	Tigger3b|DNA|TcMar-Tigger	29828	NM_198515	374355	Hs.233407	NM_198515	ENSG00000182645	CCDC172	C10orf96	coiled-coil domain containing 172	protein-coding	0.00999	0.393214
chr10	118975939	118977386	DER_577	4.63	3.22	5.5	-2.28	0.00185	0.0281	KCNK18	MIR3663,KCNK18,SLC18A2		18.3009	8.89946	46.8854	19.258	111.216	63.4449	116.239	Intergenic	CpG	19662	NM_181840	338567	Hs.449650	NM_181840	ENSG00000186795	KCNK18	K2p18.1|MGR13|TRESK|TRESK-2|TRESK2|TRIK	potassium channel, two pore domain subfamily K, member 18	protein-coding	0.06358	0.63605
chr10	120130208	120131209	DER_578	3.61	4.27	1.41	2.87	0.000732	0.0165	C10orf84	C10orf84		26.1441	33.5441	67.2703	44.4003	2.22431	9.70333	6.39848	Intergenic	Intergenic	14088	NR_108045	100506126	Hs.69494	NR_108045	ENSG00000232139	LINC00867	-	long intergenic non-protein coding RNA 867	ncRNA	0.004995	0.388224
chr10	120263567	120264568	DER_579	4.08	4.8	1.27	3.53	0.000185	0.00804	PRLHR			71.8964	39.7053	59.1163	60.9836	2.22431	15.6746	1.06641	Intergenic	Intergenic	91093	NM_004248	2834	Hs.248119	NM_004248		PRLHR	GPR10|GR3|PrRPR	prolactin releasing hormone receptor	protein-coding	0.006993	0.416168
chr10	120784689	120785690	DER_580	4.58	2.94	5.51	-2.56	0.0016	0.0257	NANOS1	SNORA19,NANOS1		27.4513	12.3223	8.15397	14.4435	184.618	56.7272	60.7855	Intergenic	Intergenic	-4039	NM_199461	340719	Hs.591918	NM_199461	ENSG00000188613	NANOS1	EC_Rep1a|NOS-1|NOS1|SPGF12	nanos homolog 1 (Drosophila)	protein-coding	0.015984	0.583832
chr10	120860108	120861109	DER_581	4.48	5.08	2.81	2.27	0.004	0.0431	FAM45A	FAM45A,SNORA19,EIF3A		87.5829	44.4973	161.041	55.6341	2.22431	28.3636	18.129	Intergenic	AluJb|SINE|Alu	-2969	NR_130122	404636	Hs.434241	NM_207009	ENSG00000119979	FAM45A	-	family with sequence similarity 45, member A	protein-coding	0.005994	0.4501
chr10	121248761	121249762	DER_582	2.76	1.09	3.7	-2.61	0.00165	0.0261	RGS10	RGS10		10.4577	4.79202	4.07699	1.60483	42.2619	21.6459	22.3947	Intergenic	Intergenic	46784	NM_002925	6001	Hs.501200	NM_002925	ENSG00000148908	RGS10	-	regulator of G-protein signaling 10	protein-coding	0.020979	0.527944
chr10	122215817	122216818	DER_583	3.75	2.25	4.64	-2.39	0.00421	0.0442	PPAPDC1A		PPAPDC1A	23.5297	13.6915	2.03849	3.74461	77.8509	44.0382	44.7893	promoter-TSS (NM_001030059)	promoter-TSS (NM_001030059)	-149	NM_001030059	196051	Hs.40479	NM_001030059	ENSG00000203805	PLPP4	DPPL2|PPAPDC1|PPAPDC1A	phospholipid phosphatase 4	protein-coding	0.093906	0.719561
chr10	124220138	124221139	DER_584	3.43	1.51	4.42	-2.91	0.000249	0.00953	HTRA1	MIR3941,ARMS2	HTRA1	10.4577	6.16117	6.11548	3.74461	82.2996	23.8851	34.1252	promoter-TSS (NM_002775)	promoter-TSS (NM_002775)	-403	NM_002775	5654	Hs.501280	NM_002775	ENSG00000166033	HTRA1	ARMD7|CARASIL|HtrA|L56|ORF480|PRSS11	HtrA serine peptidase 1	protein-coding	0.102897	0.670659
chr10	124620980	124621981	DER_585	4.73	5.36	2.82	2.54	0.00106	0.0203	CUZD1	LOC399815,FAM24A,CUZD1	FAM24B	66.6675	71.8803	150.849	87.7308	15.5702	5.97128	22.3947	intron (NR_037911, intron 1 of 2)	L2a|LINE|L2	-15789	NM_022034	50624	Hs.647182	NM_022034	ENSG00000138161	CUZD1	ERG-1|UO-44	CUB and zona pellucida-like domains 1	protein-coding	0.002997	0.365269
chr10	126029694	126030695	DER_586	3.76	1.94	4.73	-2.78	0.00195	0.0289	OAT			3.92162	22.5909	6.11548	3.20966	20.0188	51.5023	95.9772	Intergenic	Intergenic	77351	NM_000274	4942	Hs.523332	NM_000274	ENSG00000065154	OAT	GACR|HOGA|OATASE|OKT	ornithine aminotransferase	protein-coding	0.015984	0.573852
chr10	126953361	126954362	DER_587	4.47	3.01	5.36	-2.35	0.00508	0.049	CTBP2			15.6865	25.3292	6.11548	15.5134	160.15	41.799	67.184	Intergenic	Intergenic	-104237	NM_001083914	1488	Hs.501345	NM_001329		CTBP2	-	C-terminal binding protein 2	protein-coding	0.016983	0.562874
chr10	134209267	134210268	DER_588	4.74	3.36	5.61	-2.25	0.00255	0.0333	PWWP2B	PWWP2B,C10orf91		20.9153	21.9064	38.7314	17.6531	209.085	50.0095	63.9848	promoter-TSS (NM_138499)	promoter-TSS (NM_138499)	-935	NM_001098637	170394	Hs.527751	NM_138499	ENSG00000171813	PWWP2B	PWWP2|bA432J24.1|pp8607	PWWP domain containing 2B	protein-coding	0.110889	0.758483
chr10	134330278	134331279	DER_589	3.99	2.42	4.91	-2.49	0.00454	0.0462	INPP5A	INPP5A		1.30721	17.1143	20.3849	10.6989	115.664	23.8851	54.3871	Intergenic	Intergenic	-20575	NM_005539	3632	Hs.523360	NM_005539	ENSG00000068383	INPP5A	5PTASE	inositol polyphosphate-5-phosphatase A	protein-coding	0.038961	0.665669
chr10	134349999	134351000	DER_590	3.77	2.32	4.66	-2.34	0.00346	0.0397	INPP5A	INPP5A		19.6081	4.10744	16.3079	8.02416	106.767	32.0956	29.8596	promoter-TSS (NM_005539)	promoter-TSS (NM_005539)	-854	NM_005539	3632	Hs.523360	NM_005539	ENSG00000068383	INPP5A	5PTASE	inositol polyphosphate-5-phosphatase A	protein-coding	0.096903	0.679641
chr10	134755718	134756719	DER_591	4.04	1.71	5.09	-3.38	0.000591	0.0147	C10orf93		C10orf93	10.4577	0.684574	10.1925	7.48921	184.618	18.6603	23.4611	promoter-TSS (NM_001200049)	promoter-TSS (NM_001200049)	-129	NM_001200049	54777	Hs.298038	NM_017609	ENSG00000171811	CFAP46	C10orf123|C10orf124|C10orf92|C10orf93|TTC40|bA288G11.4|bA288G11.5|bB137A17.2|bB137A17.3	cilia and flagella associated protein 46	protein-coding	0.097902	0.689621
chr10	135071193	135073115	DER_592	5.46	4.12	6.31	-2.19	0.00259	0.0335	MIR202	UTF1,MIR202,ZNF511,ADAM8,TUBGCP2,VENTX		40.5234	43.1282	46.8854	28.887	146.805	94.0477	255.939	Intergenic	Intergenic	-10765	NR_108079	101927671	Hs.741766	NR_108078	ENSG00000166917	MIR202HG	-	MIR202 host gene	ncRNA	0.033299	0.653146
chr10	135074696	135075697	DER_593	4.07	2.02	5.07	-3.06	0.000277	0.00994	MIR202	UTF1,MIR202,ZNF511,ADAM8,TUBGCP2,VENTX		13.0721	12.3223	2.03849	5.88438	93.4211	31.3492	88.5123	TTS (NM_001164489)	TTS (NM_001164489)	-13807	NR_108079	101927671	Hs.741766	NR_108078	ENSG00000166917	MIR202HG	-	MIR202 host gene	ncRNA	0.105894	0.733533
chr10	135170494	135171896	DER_594	3.79	2.05	4.75	-2.7	0.000233	0.00929	C10orf125	MTG1,CALY,TUBGCP2,ZNF511,PAOX,PRAP1,ECHS1,MIR3944	C10orf125	11.7649	9.58403	22.4234	3.74461	95.6454	30.6028	49.055	intron (NM_001301828, intron 1 of 5)	CpG-3580	334	NM_198472	282969	Hs.155823	NM_198472	ENSG00000148803	FUOM	C10orf125|FUCU|FucM	fucose mutarotase	protein-coding	0.084165	0.735567
chr11	406344	407345	DER_595	3.2	0.18	4.32	-4.14	8.89e-05	0.00566	SIGIRR	B4GALNT4,SIGIRR,PTDSS2,PKP3,ANO9	SIGIRR	1.30721	0.684574	2.03849	3.74461	108.991	19.4067	7.46489	exon (NM_001135054, exon 8 of 10)	exon (NM_001135054, exon 8 of 10)	8155	NM_001135054	59307	Hs.501624	NM_021805	ENSG00000185187	SIGIRR	TIR8	single immunoglobulin and toll-interleukin 1 receptor (TIR) domain	protein-coding	0.087912	0.724551
chr11	615358	616359	DER_596	3.44	1.67	4.4	-2.73	0.00249	0.0328	IRF7	PHRF1,SCT,MIR210,DRD4,CDHR5,LOC143666	IRF7	1.30721	10.9532	2.03849	8.02416	53.3835	32.8421	51.1878	promoter-TSS (NM_004031)	promoter-TSS (NM_004031)	-130	NM_004031	3665	Hs.166120	NM_001572	ENSG00000185507	IRF7	IMD39|IRF-7H|IRF7A|IRF7B|IRF7C|IRF7H	interferon regulatory factor 7	protein-coding	0.072927	0.642715
chr11	794865	795866	DER_597	3.53	1.7	4.5	-2.8	0.0022	0.0306	SLC25A22	SNORA52,EFCAB4A,POLR2L,LRDD,RPLP2,PNPLA2,CD151,TSPAN4,TALDO1,CEND1,PDDC1	SLC25A22	1.30721	8.89946	10.1925	7.48921	102.318	14.1818	30.926	intron (NM_001191061, intron 1 of 9)	intron (NM_001191061, intron 1 of 9)	898	NM_024698	79751	Hs.99486	NM_024698	ENSG00000177542	SLC25A22	EIEE3|GC1|NET44	solute carrier family 25 (mitochondrial carrier: glutamate), member 22	protein-coding	0.033966	0.662675
chr11	805025	806026	DER_598	4.3	1.7	5.38	-3.69	1.22e-05	0.00226	LRDD	SNORA52,EFCAB4A,POLR2L,CD151,RPLP2,PNPLA2,TSPAN4,SLC25A22,CEND1,PDDC1	LRDD	7.84324	7.53031	14.2695	4.27955	209.085	26.1244	40.5237	promoter-TSS (NM_145886)	promoter-TSS (NM_145886)	-275	NM_145886	55367	Hs.592290	NM_018494	ENSG00000177595	PIDD1	LRDD|PIDD	p53-induced death domain protein 1	protein-coding	0.097902	0.695609
chr11	818760	819761	DER_599	3.59	1.98	4.51	-2.53	0.00457	0.0464	PNPLA2	SNORA52,EFCAB4A,POLR2L,LRDD,CD151,RPLP2,TSPAN4,SLC25A22,CEND1,PDDC1	PNPLA2	15.6865	3.42287	12.231	6.41932	104.543	9.70333	33.0588	intron (NM_020376, intron 1 of 9)	CpG	359	NM_020376	57104	Hs.654697	NM_020376	ENSG00000177666	PNPLA2	1110001C14Rik|ATGL|FP17548|PEDF-R|TTS-2.2|TTS2|iPLA2zeta	patatin-like phospholipase domain containing 2	protein-coding	0.088911	0.708583
chr11	841638	844984	DER_600	6.09	4.62	6.98	-2.36	0.00289	0.0356	TSPAN4	SNORA52,EFCAB4A,LRDD,CD151,PNPLA2,SLC25A22,RPLP2	TSPAN4,POLR2L	47.0594	41.759	83.5782	50.8197	553.854	105.244	169.56	promoter-TSS (NM_001025234)	promoter-TSS (NM_001025234)	370	NM_001025236	7106	Hs.654836	NM_003271	ENSG00000214063	TSPAN4	NAG-2|NAG2|TETRASPAN|TM4SF7|TSPAN-4	tetraspanin 4	protein-coding	0.068739	0.683896
chr11	1081233	1082752	DER_601	4.98	2.29	6.06	-3.77	0.00015	0.00716	MUC2	MUC6	MUC2	1.30721	6.16117	4.07699	17.6531	204.637	49.2631	168.493	intron (NM_002457, intron 13 of 49)	intron (NM_002457, intron 13 of 49)	7117	NM_002457	4583	Hs.315	NM_002457		MUC2	MLP|MUC-2|SMUC	mucin 2, oligomeric mucus/gel-forming	protein-coding	0.041475	0.663816
chr11	1145624	1146625	DER_602	3.66	-0.63	4.84	-5.47	4.57e-08	0.000191	MUC2			1.30721	2.7383	2.03849	0.534944	102.318	16.421	62.9184	Intergenic	Intergenic	-5456	NM_001304359	4586	Hs.534332	NM_017511	ENSG00000215182	MUC5AC	MUC5|TBM|leB|mucin	mucin 5AC, oligomeric mucus/gel-forming	protein-coding	0.025974	0.656687
chr11	1593330	1594331	DER_603	4	2.02	5	-2.97	0.00186	0.0283	LOC338651	KRTAP5-1,KRTAP5-2,KRTAP5-4,KRTAP5-3,DUSP8	LOC338651,MOB2	7.84324	7.53031	2.03849	10.6989	151.253	14.9282	41.5901	promoter-TSS (NM_004420)	promoter-TSS (NM_004420)	-141	NR_021489	338651	Hs.633229	NR_021489	ENSG00000233930	KRTAP5-AS1	-	KRTAP5-1/KRTAP5-2 antisense RNA 1	ncRNA	0.147852	0.784431
chr11	1845717	1846718	DER_604	3.19	1.8	4.06	-2.26	0.0028	0.035	SYT8	LSP1,MIR4298,SYT8,TNNI2		9.15045	6.84574	8.15397	6.41932	44.4862	25.3779	38.3909	Intergenic	Intergenic	-9323	NM_138567	90019	Hs.161031	NM_138567	ENSG00000149043	SYT8	-	synaptotagmin VIII	protein-coding	0.026973	0.636727
chr11	1847383	1848792	DER_605	5.16	3.91	5.99	-2.08	0.00494	0.0483	SYT8	LSP1,MIR4298,SYT8,TNNI2		19.6081	36.2824	36.6929	33.1665	106.767	117.186	186.622	Intergenic	Intergenic	-7453	NM_138567	90019	Hs.161031	NM_138567	ENSG00000149043	SYT8	-	synaptotagmin VIII	protein-coding	0.031228	0.643262
chr11	1883983	1884984	DER_606	3.66	2.17	4.55	-2.39	0.000867	0.0181	MIR4298	LSP1,MIR4298,SYT8,TNNI2	LSP1	10.4577	8.89946	26.5004	5.34944	62.2807	28.3636	59.7191	intron (NM_002339, intron 1 of 10)	intron (NM_002339, intron 1 of 10)	-1912	NM_001242932	4046	Hs.56729	NM_002339	ENSG00000130592	LSP1	WP34|pp52	lymphocyte-specific protein 1	protein-coding	0.028971	0.622754
chr11	2003785	2004786	DER_607	3.05	-0.06	4.18	-4.24	7.26e-06	0.00185	LOC100133545	MIR675,H19,MRPL23	LOC100133545	1.30721	0.684574	8.15397	1.60483	80.0752	31.3492	12.797	TTS (NR_024471)	TTS (NR_024471)	6865	NR_024471	100133545	Hs.677620	NR_024471	ENSG00000226416	MRPL23-AS1	-	MRPL23 antisense RNA 1	ncRNA	0.038961	0.684631
chr11	2118305	2119306	DER_608	3.74	2.09	4.67	-2.58	0.0014	0.0238	MIR483	IGF2,IGF2AS,MIR483		10.4577	11.6378	6.11548	7.48921	40.0376	28.3636	89.5787	Intergenic	Intergenic	36634	NR_030158	619552		NR_030158		MIR483	MIRN483|hsa-mir-483|mir-483	microRNA 483	ncRNA	0.044955	0.647705
chr11	2187249	2188250	DER_609	6.47	4.23	7.51	-3.28	0.000298	0.0102	TH	IGF2,INS,TH,IGF2AS,MIR483	TH	33.9874	52.0276	16.3079	40.1208	689.537	88.0764	377.51	exon (NM_000360, exon 9 of 13)	exon (NM_000360, exon 9 of 13)	5286	NM_000360	7054	Hs.435609	NM_000360	ENSG00000180176	TH	DYT14|DYT5b|TYH	tyrosine hydroxylase	protein-coding	0.084915	0.720559
chr11	2223013	2224014	DER_610	3.87	2.06	4.84	-2.77	0.00138	0.0236	TH	INS,TH		1.30721	6.16117	18.3464	11.2338	108.991	31.3492	46.9222	Intergenic	Intergenic	29220	NR_039834	100616126		NR_039834	ENSG00000265258	MIR4686	-	microRNA 4686	ncRNA	0.027972	0.62475
chr11	2290618	2291619	DER_611	3.54	1.72	4.5	-2.79	0.00341	0.0393	ASCL2	TSPAN32,C11orf21	ASCL2	13.0721	2.05372	2.03849	7.48921	86.7482	11.9426	45.8558	exon (NM_005170, exon 1 of 2)	exon (NM_005170, exon 1 of 2)	1064	NM_005170	430	Hs.152475	NM_005170	ENSG00000183734	ASCL2	ASH2|HASH2|MASH2|bHLHa45	achaete-scute family bHLH transcription factor 2	protein-coding	0.130869	0.726547
chr11	2595975	2596976	DER_612	4.44	2.35	5.46	-3.1	0.000418	0.0121	KCNQ1		KCNQ1	1.30721	21.9064	24.4619	6.41932	115.664	28.3636	129.036	intron (NM_181798, intron 6 of 15)	CpG	113791	NM_181798	3784	Hs.95162	NM_000218	ENSG00000053918	KCNQ1	ATFB1|ATFB3|JLNS1|KCNA8|KCNA9|KVLQT1|Kv1.9|Kv7.1|LQT|LQT1|RWS|SQT2|WRS	potassium channel, voltage gated KQT-like subfamily Q, member 1	protein-coding	0.044955	0.664671
chr11	2721255	2722256	DER_613	3.5	1.97	4.4	-2.43	0.0035	0.04	KCNQ1OT1	KCNQ1OT1	KCNQ1	3.92162	6.16117	10.1925	10.6989	73.4023	23.8851	40.5237	promoter-TSS (NR_002728)	promoter-TSS (NR_002728)	-527	NR_002728	10984	Hs.604823	NR_002728	ENSG00000269821	KCNQ1OT1	KCNQ1-AS2|KCNQ10T1|Kncq1|KvDMR1|KvLQT1-AS|LIT1|NCRNA00012	KCNQ1 opposite strand/antisense transcript 1 (non-protein coding)	ncRNA	0.081918	0.696607
chr11	3185111	3186112	DER_614	3.56	1.3	4.6	-3.29	3.37e-05	0.00369	OSBPL5	OSBPL5	OSBPL5	1.30721	5.47659	16.3079	4.27955	68.9537	32.0956	55.4535	intron (NM_145638, intron 1 of 20)	intron (NM_145638, intron 1 of 20)	971	NM_020896	114879	Hs.436166	NM_020896	ENSG00000021762	OSBPL5	OBPH1|ORP5	oxysterol binding protein-like 5	protein-coding	0.023976	0.626747
chr11	3190370	3191371	DER_615	3.9	2.64	4.73	-2.1	0.00524	0.0499	OSBPL5	C11orf36,OSBPL5,MRGPRG		14.3793	14.3761	10.1925	12.3037	77.8509	38.0669	57.5863	Intergenic	Intergenic	-4288	NM_145638	114879	Hs.436166	NM_020896	ENSG00000021762	OSBPL5	OBPH1|ORP5	oxysterol binding protein-like 5	protein-coding	0.035964	0.590818
chr11	3766105	3767106	DER_616	2.77	3.44	0.59	2.84	0.00242	0.0323	PGAP2		NUP98	31.373	18.4835	75.4243	9.09404	2.22431	8.21051	1.06641	intron (NM_139131, intron 11 of 19)	intron (NM_139131, intron 11 of 19)	-52349	NM_001256235	27315	Hs.133968	NM_014489	ENSG00000148985	PGAP2	CWH43-N|FRAG1|HPMRS3|MRT17|MRT21	post-GPI attachment to proteins 2	protein-coding	0.008991	0.347305
chr11	3925749	3926750	DER_617	3.94	4.58	1.97	2.61	0.000451	0.0126	STIM1		STIM1	88.8901	41.0744	73.3858	31.5617	13.3459	11.1962	3.19924	intron (NM_001277962, intron 1 of 12)	L2|LINE|L2	48957	NR_039835	100616453		NR_039835	ENSG00000263421	MIR4687	-	microRNA 4687	ncRNA	0.003996	0.444112
chr11	6309304	6310305	DER_618	3.34	3.99	1.26	2.73	0.00475	0.0473	CCKBR	PRKCDBP,CNGA4,CCKBR		7.84324	21.2218	59.1163	44.9353	4.44862	11.1962	2.13283	Intergenic	MER41A|LTR|ERV1	28900	NM_176875	887	Hs.203	NM_176875	ENSG00000110148	CCKBR	CCK-B|CCK2R|GASR	cholecystokinin B receptor	protein-coding	0.008991	0.413174
chr11	7012738	7013739	DER_619	3.51	4.18	1.26	2.92	0.00326	0.0382	ZNF214	ZNF214,NLRP14		18.3009	36.967	12.231	52.9594	2.22431	5.97128	7.46489	Intergenic	MLT1H|LTR|ERVL-MaLR	28348	NM_013249	7761	Hs.733636	NM_013249	ENSG00000149050	ZNF214	BAZ-1|BAZ1	zinc finger protein 214	protein-coding	0.006993	0.396208
chr11	9822891	9825473	DER_620	5.31	6.01	2.6	3.42	2.52e-05	0.00323	LOC440028	LOC440028	LOC283104,SBF2	98.0405	103.371	289.466	133.736	2.22431	26.8708	13.8634	intron (NM_030962, intron 32 of 39)	intron (NM_030962, intron 32 of 39)	-36507	NR_120539	101928008	Hs.585524	NR_120539	ENSG00000255476	LOC101928008	-	uncharacterized LOC101928008	ncRNA	0.003098	0.343786
chr11	9843878	9846215	DER_621	4.69	5.26	3.24	2.01	0.00256	0.0333	LOC440028		SBF2	83.6612	59.5579	220.157	57.239	17.7945	34.3349	14.9298	intron (NM_030962, intron 28 of 39)	GA-rich|Low_complexity|Low_complexity	-15643	NR_120539	101928008	Hs.585524	NR_120539	ENSG00000255476	LOC101928008	-	uncharacterized LOC101928008	ncRNA	0.013693	0.417451
chr11	11870794	11871795	DER_622	2.58	3.21	0.74	2.47	0.00416	0.0439	USP47		USP47	23.5297	21.2218	67.2703	5.88438	6.67294	0.74641	3.19924	intron (NM_017944, intron 1 of 26)	HAL1|LINE|L1	8324	NM_017944	55031	Hs.577256	NM_017944	ENSG00000170242	USP47	TRFP	ubiquitin specific peptidase 47	protein-coding	0.003996	0.382236
chr11	12211024	12212025	DER_623	3.31	3.95	1.36	2.59	0.00203	0.0294	MICAL2		MICAL2	47.0594	45.8665	28.5389	19.7929	2.22431	8.95692	6.39848	intron (NM_001282665, intron 2 of 21)	intron (NM_001282665, intron 2 of 21)	26294	NR_106739	102466906		NR_106739	ENSG00000275373	MIR6124	hsa-mir-6124	microRNA 6124	ncRNA	0.008991	0.47006
chr11	13141689	13142690	DER_624	3.51	4.18	1.26	2.92	0.00251	0.033	RASSF10			7.84324	45.1819	34.6544	48.6799	2.22431	5.97128	7.46489	Intergenic	Intergenic	111219	NM_001080521	644943	Hs.134650	NM_001080521	ENSG00000189431	RASSF10	-	Ras association (RalGDS/AF-6) domain family (N-terminal) member 10	protein-coding	0.005994	0.414172
chr11	13666762	13667763	DER_625	3.58	4.28	0.97	3.31	0.00106	0.0202	FAR1	FAR1		30.0658	37.6516	22.4234	50.8197	2.22431	11.9426	1.06641	Intergenic	LTR47A|LTR|ERVL	-22944	NM_032228	84188	Hs.501991	NM_032228	ENSG00000197601	FAR1	MLSTD2|PFCRD|SDR10E1	fatty acyl CoA reductase 1	protein-coding	0.008991	0.394212
chr11	13671379	13672380	DER_626	3.03	1.49	3.94	-2.44	0.00426	0.0445	FAR1	FAR1		6.53603	13.0069	8.15397	1.60483	62.2807	20.8995	19.1954	Intergenic	(TCC)n|Simple_repeat|Simple_repeat	-18327	NM_032228	84188	Hs.501991	NM_032228	ENSG00000197601	FAR1	MLSTD2|PFCRD|SDR10E1	fatty acyl CoA reductase 1	protein-coding	0.004995	0.394212
chr11	15962587	15963588	DER_627	3.96	2.11	4.93	-2.82	0.00184	0.0281	SOX6			5.22883	17.1143	8.15397	6.95427	108.991	9.70333	72.5161	Intergenic	CpG	28080	NR_106721	102464826		NR_106721	ENSG00000274140	MIR6073	hsa-mir-6073	microRNA 6073	ncRNA	0.03996	0.58982
chr11	15990996	15991997	DER_628	2.97	3.69	-0.04	3.73	8.91e-05	0.00566	SOX6		SOX6	14.3793	36.967	83.5782	15.5134	2.22431	3.73205	1.06641	promoter-TSS (NR_106721)	promoter-TSS (NR_106721)	-329	NR_106721	102464826		NR_106721	ENSG00000274140	MIR6073	hsa-mir-6073	microRNA 6073	ncRNA	0.007992	0.343313
chr11	16022671	16024337	DER_629	4.21	4.87	2.1	2.76	0.00399	0.043	SOX6		SOX6	75.818	46.551	14.2695	71.6825	2.22431	18.6603	9.59772	intron (NM_017508, intron 12 of 14)	intron (NM_017508, intron 12 of 14)	-32337	NR_106721	102464826		NR_106721	ENSG00000274140	MIR6073	hsa-mir-6073	microRNA 6073	ncRNA	0.006002	0.390522
chr11	16121079	16122080	DER_630	2.71	3.4	0.36	3.04	0.000597	0.0148	SOX6		SOX6	26.1441	30.8058	30.5774	13.9085	6.67294	0.74641	1.06641	intron (NM_017508, intron 7 of 14)	GA-rich|Low_complexity|Low_complexity	-130412	NR_106721	102464826		NR_106721	ENSG00000274140	MIR6073	hsa-mir-6073	microRNA 6073	ncRNA	0	0.335329
chr11	16946568	16947569	DER_631	3.59	1.97	4.52	-2.54	0.00349	0.04	PLEKHA7		PLEKHA7	5.22883	18.4835	2.03849	5.88438	66.7294	29.11	52.2542	intron (NM_175058, intron 3 of 22)	CpG	88895	NM_175058	144100	Hs.12332	NM_175058	ENSG00000166689	PLEKHA7	-	pleckstrin homology domain containing, family A member 7	protein-coding	0.088911	0.674651
chr11	17034777	17035778	DER_632	3.42	1.47	4.41	-2.94	0.00126	0.0225	PLEKHA7		PLEKHA7	11.7649	11.6378	2.03849	1.06989	77.8509	17.9138	41.5901	intron (NM_175058, intron 3 of 22)	CpG	686	NM_175058	144100	Hs.12332	NM_175058	ENSG00000166689	PLEKHA7	-	pleckstrin homology domain containing, family A member 7	protein-coding	0.092907	0.694611
chr11	18552207	18553208	DER_633	2.93	3.57	1	2.57	0.00222	0.0308	TSG101	TSG101		37.909	24.6447	40.7699	15.5134	2.22431	7.4641	4.26565	TTS (NM_001261386)	TTS (NM_001261386)	-4204	NM_006292	7251	Hs.523512	NM_006292	ENSG00000074319	TSG101	TSG10|VPS23	tumor susceptibility 101	protein-coding	0.011988	0.412176
chr11	19238587	19239588	DER_634	2.95	3.6	0.9	2.7	0.00358	0.0405	CSRP3	CSRP3,E2F8		19.6081	30.8058	55.0393	18.723	2.22431	11.1962	1.06641	Intergenic	MER5A|DNA|hAT-Charlie	-6969	NM_003476	8048	Hs.83577	NM_003476	ENSG00000129170	CSRP3	CLP|CMD1M|CMH12|CRP3|LMO4|MLP	cysteine and glycine-rich protein 3 (cardiac LIM protein)	protein-coding	0.006993	0.408184
chr11	22698270	22699720	DER_635	4.9	5.57	2.6	2.98	0.000228	0.00919	GAS2		GAS2	84.9684	81.4643	65.2318	122.502	15.5702	14.9282	10.6641	intron (NM_005256, intron 1 of 6)	L2a|LINE|L2	2676	NM_005256	2620	Hs.711297	NM_005256	ENSG00000148935	GAS2	-	growth arrest-specific 2	protein-coding	0.004138	0.357684
chr11	24499780	24500781	DER_636	2.37	3.08	-0.33	3.41	0.00305	0.0368	LUZP2	LUZP2		40.5234	13.6915	57.0778	0.534944	2.22431	2.23923	1.06641	Intergenic	Intergenic	-18236	NM_001252010	338645	Hs.144138	NM_001009909	ENSG00000187398	LUZP2	KFSP2566|PRO6246	leucine zipper protein 2	protein-coding	0.001998	0.349301
chr11	24614844	24615845	DER_637	2.75	3.46	0.09	3.37	0.00123	0.0221	LUZP2		LUZP2	20.9153	19.8526	14.2695	27.2821	2.22431	4.47846	1.06641	intron (NM_001252008, intron 1 of 11)	MLT1G3|LTR|ERVL-MaLR	96828	NM_001009909	338645	Hs.144138	NM_001009909	ENSG00000187398	LUZP2	KFSP2566|PRO6246	leucine zipper protein 2	protein-coding	0.005994	0.39022
chr11	25264365	25265366	DER_638	3.68	4.42	0.52	3.9	3.93e-05	0.00399	LUZP2			32.6802	42.4436	36.6929	52.9594	2.22431	5.97128	2.13283	Intergenic	LTR33|LTR|ERVL	746349	NM_001009909	338645	Hs.144138	NM_001009909	ENSG00000187398	LUZP2	KFSP2566|PRO6246	leucine zipper protein 2	protein-coding	0.001998	0.373253
chr11	26305737	26306738	DER_639	3.4	4.08	1.02	3.06	0.000443	0.0125	ANO3	ANO3		53.5955	16.4298	93.7707	23.5375	4.44862	9.70333	1.06641	TTS (NR_132968)	TTS (NR_132968)	3317	NR_132968	105376599	Hs.125537	NR_132968		LOC105376599	-	uncharacterized LOC105376599	ncRNA	0.024975	0.428144
chr11	26597060	26598061	DER_640	2.44	3.13	-0.04	3.17	0.00164	0.0261	MUC15	MUC15	ANO3	32.6802	15.0606	20.3849	12.8386	2.22431	3.73205	1.06641	intron (NM_031418, intron 14 of 26)	intron (NM_031418, intron 14 of 26)	-3745	NM_145650	143662	Hs.407152	NM_145650	ENSG00000169550	MUC15	MUC-15|PAS3|PASIII	mucin 15, cell surface associated	protein-coding	0.007992	0.317365
chr11	26842200	26843201	DER_641	3.24	3.97	0.31	3.65	0.000368	0.0113	SLC5A12			43.1378	10.9532	30.5774	39.0509	2.22431	5.97128	1.06641	Intergenic	HSMAR2|DNA|TcMar-Mariner	-99126	NM_178498	159963	Hs.148907	NM_178498	ENSG00000148942	SLC5A12	SMCT2	solute carrier family 5 (sodium/monocarboxylate cotransporter), member 12	protein-coding	0.008991	0.389222
chr11	26863513	26864514	DER_642	3.73	4.43	1.17	3.25	0.00113	0.021	SLC5A12			24.8369	21.2218	32.6159	68.4728	2.22431	11.1962	3.19924	Intergenic	Intergenic	-120439	NM_178498	159963	Hs.148907	NM_178498	ENSG00000148942	SLC5A12	SMCT2	solute carrier family 5 (sodium/monocarboxylate cotransporter), member 12	protein-coding	0.003996	0.394212
chr11	27486161	27487162	DER_643	3.28	4.03	-0.18	4.21	2.31e-05	0.00311	LGR4	BDNF-AS1,LIN7C	LGR4	18.3009	22.5909	77.4628	37.4461	2.22431	2.98564	1.06641	intron (NM_018490, intron 1 of 17)	intron (NM_018490, intron 1 of 17)	-6617	NR_131169	105376671	Hs.568999	NR_131169		LOC105376671	lnc-BBOX1-1	uncharacterized LOC105376671	ncRNA	0.006993	0.364271
chr11	27721818	27722819	DER_644	3.7	2	4.64	-2.64	0.00315	0.0374	BDNF	BDNF	BDNF	2.61441	4.10744	38.7314	6.41932	120.113	21.6459	24.5275	promoter-TSS (NM_001709)	promoter-TSS (NM_001709)	129	NM_001143812	627	Hs.502182	NM_001709	ENSG00000176697	BDNF	ANON2|BULN2	brain-derived neurotrophic factor	protein-coding	0.096903	0.656687
chr11	28782020	28783021	DER_645	3.68	4.35	1.51	2.83	0.00434	0.045	METT5D1			48.3667	23.9601	36.6929	50.2847	2.22431	19.4067	1.06641	Intergenic	MER73|LTR|ERVL	-283425	NR_107035	102466876		NR_107035	ENSG00000273912	MIR8068	hsa-mir-8068	microRNA 8068	ncRNA	0.008991	0.384232
chr11	28838847	28839848	DER_646	2.63	3.3	0.41	2.89	0.00217	0.0304	METT5D1			19.6081	18.4835	67.2703	11.7688	2.22431	6.71769	1.06641	Intergenic	Intergenic	-340252	NR_107035	102466876		NR_107035	ENSG00000273912	MIR8068	hsa-mir-8068	microRNA 8068	ncRNA	0.000999	0.383234
chr11	28854444	28856058	DER_647	3.31	3.95	1.31	2.64	0.000669	0.0157	METT5D1			44.445	41.759	55.0393	17.1182	11.1216	5.22487	1.06641	Intergenic	L2c|LINE|L2	-356156	NR_107035	102466876		NR_107035	ENSG00000273912	MIR8068	hsa-mir-8068	microRNA 8068	ncRNA	0.002478	0.347988
chr11	28940588	28941589	DER_648	3.54	4.15	1.83	2.32	0.00315	0.0374	METT5D1			47.0594	45.1819	40.7699	27.8171	6.67294	14.9282	4.26565	Intergenic	MLT1H2|LTR|ERVL-MaLR	-441993	NR_107035	102466876		NR_107035	ENSG00000273912	MIR8068	hsa-mir-8068	microRNA 8068	ncRNA	0.007992	0.37525
chr11	29153950	29154951	DER_649	2.64	3.35	-0.18	3.53	0.00132	0.023	KCNA4			61.4387	21.2218	26.5004	2.13977	2.22431	2.98564	1.06641	Intergenic	LTR82B|LTR|ERVL	-655355	NR_107035	102466876		NR_107035	ENSG00000273912	MIR8068	hsa-mir-8068	microRNA 8068	ncRNA	0	0.308383
chr11	29211043	29212044	DER_650	2.47	3.19	-0.51	3.7	0.000311	0.0105	KCNA4			14.3793	30.1213	30.5774	13.3736	2.22431	1.49282	1.06641	Intergenic	MLT1L|LTR|ERVL-MaLR	-712448	NR_107035	102466876		NR_107035	ENSG00000273912	MIR8068	hsa-mir-8068	microRNA 8068	ncRNA	0.001998	0.362275
chr11	29539735	29540736	DER_651	5.18	5.86	2.89	2.96	0.00166	0.0263	KCNA4			41.8306	60.2425	53.0008	202.209	20.0188	20.8995	10.6641	Intergenic	LTR4|LTR|ERV1	463705	NR_132652	106456574	Hs.128812	NR_132652		LINC01616	n341006	long intergenic non-protein coding RNA 1616	ncRNA	0.007992	0.448104
chr11	29548608	29549609	DER_652	4.46	5.2	1.22	3.98	4.76e-05	0.0042	KCNA4			79.7396	50.6585	36.6929	96.8248	2.22431	13.4354	2.13283	Intergenic	LTR4|LTR|ERV1	454832	NR_132652	106456574	Hs.128812	NR_132652		LINC01616	n341006	long intergenic non-protein coding RNA 1616	ncRNA	0.003996	0.413174
chr11	32841441	32842442	DER_653	2.56	3.26	-0.04	3.3	0.00202	0.0293	PRRG4	PRRG4,CCDC73		49.6739	5.47659	26.5004	12.3037	2.22431	3.73205	1.06641	Intergenic	AluJr|SINE|Alu	-9540	NM_024081	79056	Hs.471695	NM_024081	ENSG00000135378	PRRG4	PRGP4|TMG4	proline rich Gla (G-carboxyglutamic acid) 4 (transmembrane)	protein-coding	0.004995	0.355289
chr11	32859624	32860625	DER_654	3.4	4.04	1.48	2.56	0.00278	0.0348	PRRG4	CCDC73	PRRG4	10.4577	31.4904	71.3473	38.5159	6.67294	3.73205	7.46489	intron (NM_024081, intron 3 of 5)	intron (NM_024081, intron 3 of 5)	8643	NM_024081	79056	Hs.471695	NM_024081	ENSG00000135378	PRRG4	PRGP4|TMG4	proline rich Gla (G-carboxyglutamic acid) 4 (transmembrane)	protein-coding	0.008991	0.431138
chr11	33396934	33398906	DER_655	4.21	2.38	5.18	-2.8	0.000425	0.0122	HIPK3			6.53603	9.58403	16.3079	12.3037	131.234	35.0813	68.2504	Intergenic	CpG	118043	NM_001278162	10114	Hs.201918	NM_005734	ENSG00000110422	HIPK3	DYRK6|FIST3|PKY|YAK1	homeodomain interacting protein kinase 3	protein-coding	0.094828	0.663457
chr11	34706803	34707804	DER_656	3.6	4.28	1.34	2.94	0.000436	0.0124	EHF			65.3603	22.5909	128.425	18.723	2.22431	11.9426	4.26565	Intergenic	(CA)n|Simple_repeat|Simple_repeat	53292	NM_001206616	26298	Hs.653859	NM_012153		EHF	ESE3|ESE3B|ESEJ	ets homologous factor	protein-coding	0.013986	0.38523
chr11	35358767	35359768	DER_657	2.54	3.24	-0.04	3.28	0.00374	0.0415	SLC1A2		SLC1A2	36.6018	10.9532	4.07699	19.7929	2.22431	3.73205	1.06641	intron (NM_001195728, intron 1 of 11)	MIR3|SINE|MIR	81838	NM_004171	6506	Hs.502338	NM_004171	ENSG00000110436	SLC1A2	EAAT2|GLT-1|HBGT	solute carrier family 1 (glial high affinity glutamate transporter), member 2	protein-coding	0.004995	0.4002
chr11	35642989	35644541	DER_658	4.04	4.73	1.56	3.17	0.00052	0.0137	FJX1	TRIM44,FJX1		37.909	39.7053	97.8477	62.0535	2.22431	18.6603	2.13283	Intergenic	Intergenic	4030	NM_014344	24147	Hs.39384	NM_014344	ENSG00000179431	FJX1	-	four jointed box 1	protein-coding	0.005799	0.363168
chr11	36383003	36384004	DER_659	4.22	4.84	2.37	2.48	0.00375	0.0416	PRR5L	PRR5L	PRR5L	33.9874	23.9601	99.8862	80.7765	6.67294	18.6603	10.6641	intron (NM_001160167, intron 1 of 8)	L3|LINE|CR1	-14032	NM_001160168	79899	Hs.19987	NM_024841	ENSG00000135362	PRR5L	PROTOR2	proline rich 5 like	protein-coding	0.018981	0.433134
chr11	36394013	36395014	DER_660	3	3.74	-0.31	4.05	0.000102	0.00606	PRR5L	PRR5L	PRR5L	39.2162	21.2218	16.3079	28.887	2.22431	0.74641	2.13283	intron (NM_001160167, intron 1 of 8)	intron (NM_001160167, intron 1 of 8)	-3022	NM_001160168	79899	Hs.19987	NM_024841	ENSG00000135362	PRR5L	PROTOR2	proline rich 5 like	protein-coding	0.005994	0.409182
chr11	37532005	37533006	DER_661	2.96	3.64	0.52	3.12	0.000797	0.0173	RAG2			52.2883	15.0606	81.5397	7.48921	2.22431	5.97128	2.13283	Intergenic	Intergenic	-912676	NM_001243786	5897	Hs.714519	NM_000536	ENSG00000175097	RAG2	RAG-2	recombination activating gene 2	protein-coding	0.002997	0.364271
chr11	37902682	37903683	DER_662	2.99	3.7	0.24	3.46	0.000422	0.0122	LOC105376633			60.1315	26.6984	71.3473	2.67472	2.22431	2.23923	3.19924	Intergenic	L1MEf|LINE|L1	764724	NR_120554	103312105	Hs.641711	NR_120554	ENSG00000255175	LOC103312105	-	uncharacterized LOC103312105	ncRNA	0.004995	0.308383
chr11	38017213	38018214	DER_663	2.74	3.44	0.09	3.35	0.000672	0.0157	LOC105376633			28.7586	34.9133	18.3464	14.9784	2.22431	4.47846	1.06641	Intergenic	L1PA13|LINE|L1	650193	NR_120554	103312105	Hs.641711	NR_120554	ENSG00000255175	LOC103312105	-	uncharacterized LOC103312105	ncRNA	0.002997	0.328343
chr11	38495488	38496489	DER_664	2.36	3.08	-0.51	3.58	0.00055	0.0142	LOC103312105	LINC01493		16.9937	13.0069	75.4243	7.48921	2.22431	1.49282	1.06641	Intergenic	Intergenic	171918	NR_120554	103312105	Hs.641711	NR_120554	ENSG00000255175	LOC103312105	-	uncharacterized LOC103312105	ncRNA	0.004995	0.343313
chr11	45943401	45944402	DER_665	3.16	1.54	4.08	-2.55	0.0025	0.0329	GYLTL1B	MAPK8IP1,PEX16,C11orf94	GYLTL1B	14.3793	8.21489	2.03849	2.13977	46.7106	23.8851	39.4573	promoter-TSS (NM_001300721)	promoter-TSS (NM_001300721)	-326	NM_001300721	120071	Hs.86543	NM_152312	ENSG00000165905	GYLTL1B	LARGE2|PP5656	glycosyltransferase-like 1B	protein-coding	0.087912	0.737525
chr11	57365201	57366202	DER_666	4.45	2.55	5.43	-2.88	0.001	0.0196	SERPING1	UBE2L6,MIR130A	SERPING1	10.4577	13.6915	12.231	12.3037	215.758	22.3923	44.7893	promoter-TSS (NM_001032295)	promoter-TSS (NM_001032295)	-4	NM_001032295	710	Hs.384598	NM_000062	ENSG00000149131	SERPING1	C1IN|C1INH|C1NH|HAE1|HAE2	serpin peptidase inhibitor, clade G (C1 inhibitor), member 1	protein-coding	0.034965	0.621756
chr11	58340825	58341826	DER_667	4.27	5.02	0.91	4.1	2.73e-05	0.00338	LPXN	ZFP91-CNTF,CNTF	LPXN	27.4513	80.0951	46.8854	84.5211	2.22431	9.70333	2.13283	intron (NM_001143995, intron 1 of 8)	intron (NM_001143995, intron 1 of 8)	2065	NM_004811	9404	Hs.125474	NM_004811	ENSG00000110031	LPXN	LDPL	leupaxin	protein-coding	0.004995	0.40519
chr11	59473685	59475297	DER_668	5	5.66	2.86	2.8	0.00152	0.025	OR10V1	OR10V1,STX3,PATL1		73.2036	58.1888	61.1548	154.064	8.89725	26.8708	14.9298	Intergenic	LTR3|LTR|ERVK	6827	NM_001005324	390201	Hs.589001	NM_001005324	ENSG00000172289	OR10V1	OR11-256	olfactory receptor, family 10, subfamily V, member 1	protein-coding	0.006824	0.415995
chr11	60917376	60918377	DER_669	3.85	2.37	4.74	-2.37	0.00472	0.0472	VPS37C	CD5	VPS37C	1.30721	14.3761	18.3464	11.7688	97.8697	44.7846	37.3244	intron (NM_017966, intron 1 of 4)	intron (NM_017966, intron 1 of 4)	11040	NM_017966	55048	Hs.523715	NM_017966	ENSG00000167987	VPS37C	-	vacuolar protein sorting 37 homolog C (S. cerevisiae)	protein-coding	0.016983	0.567864
chr11	61462867	61463868	DER_670	4.3	2.85	5.18	-2.33	0.00455	0.0463	DAGLA		DAGLA	7.84324	16.4298	8.15397	19.258	97.8697	54.4879	84.2466	intron (NM_006133, intron 1 of 19)	intron (NM_006133, intron 1 of 19)	15462	NM_006133	747	Hs.241564	NM_006133	ENSG00000134780	DAGLA	C11orf11|DAGL(ALPHA)|DAGLALPHA|NSDDR	diacylglycerol lipase, alpha	protein-coding	0.026973	0.626747
chr11	61533249	61534250	DER_671	3.75	1.66	4.76	-3.11	7.96e-05	0.0054	DKFZP434K028	DKFZP434K028,MIR611,FEN1,MIR1908,C11orf10	C11orf9	6.53603	10.2686	16.3079	2.67472	100.094	23.1387	52.2542	intron (NM_013279, intron 3 of 25)	L2|LINE|L2	-8613	NR_026882	26070	Hs.564254	NR_026882	ENSG00000124915	DKFZP434K028	-	uncharacterized LOC26070	ncRNA	0.031968	0.648703
chr11	61657491	61658948	DER_672	4.38	2.23	5.4	-3.17	9e-05	0.00569	FADS3	RAB3IL1	FADS3	14.3793	4.79202	12.231	9.62899	173.496	38.0669	65.0512	intron (NM_021727, intron 1 of 11)	intron (NM_021727, intron 1 of 11)	798	NM_021727	3995	Hs.21765	NM_021727	ENSG00000221968	FADS3	CYB5RP|LLCDL3	fatty acid desaturase 3	protein-coding	0.050103	0.639918
chr11	61722455	61723456	DER_673	4.65	2.99	5.58	-2.59	0.00209	0.0298	BEST1	FTH1,RAB3IL1	BEST1	7.84324	21.2218	12.231	19.258	175.721	41.799	91.7115	intron (NM_001300787, intron 2 of 9)	CpG	5599	NM_001300786	7439	Hs.524910	NM_004183	ENSG00000167995	BEST1	ARB|BEST|BMD|RP50|TU15B|VMD2	bestrophin 1	protein-coding	0.068931	0.663673
chr11	63380970	63382458	DER_674	3.61	1.81	4.57	-2.77	0.00145	0.0242	PLA2G16		PLA2G16	6.53603	14.3761	2.03849	5.34944	95.6454	27.6172	34.1252	5' UTR (NM_007069, exon 1 of 4)	5' UTR (NM_007069, exon 1 of 4)	195	NM_007069	11145	Hs.502775	NM_007069	ENSG00000176485	PLA2G16	AdPLA|H-REV107-1|HRASLS3|HREV107|HREV107-1|HREV107-3|HRSL3	phospholipase A2, group XVI	protein-coding	0.077957	0.646743
chr11	63535909	63536910	DER_675	4.81	2.5	5.85	-3.36	3.58e-05	0.00377	C11orf95	C11orf84	C11orf95	11.7649	12.3223	6.11548	12.8386	213.534	64.9377	100.243	promoter-TSS (NM_001144936)	promoter-TSS (NM_001144936)	-296	NM_001144936	65998	Hs.191073	NM_001144936	ENSG00000188070	C11orf95	-	chromosome 11 open reading frame 95	protein-coding	0.138861	0.799401
chr11	63569912	63570913	DER_676	3.45	4.15	0.84	3.31	0.00102	0.0198	C11orf84	C11orf95,C11orf84,MARK2		47.0594	9.58403	32.6159	47.075	2.22431	8.95692	2.13283	Intergenic	MLT1H2|LTR|ERVL-MaLR	-10434	NM_138471	144097	Hs.502793	NM_138471	ENSG00000168005	C11orf84	-	chromosome 11 open reading frame 84	protein-coding	0.012987	0.493014
chr11	63580184	63581862	DER_677	3.85	2.17	4.79	-2.62	0.000265	0.00982	C11orf84	C11orf95,MARK2	C11orf84	10.4577	5.47659	36.6929	4.81449	91.1968	49.2631	44.7893	5' UTR (NM_138471, exon 1 of 6)	5' UTR (NM_138471, exon 1 of 6)	177	NM_138471	144097	Hs.502793	NM_138471	ENSG00000168005	C11orf84	-	chromosome 11 open reading frame 84	protein-coding	0.0882	0.67302
chr11	63767751	63768752	DER_678	3.24	0.98	4.28	-3.3	0.000365	0.0113	OTUB1	OTUB1,COX8A	MACROD1	1.30721	9.58403	2.03849	3.20966	77.8509	20.1531	29.8596	intron (NM_014067, intron 4 of 10)	CpG-4255	14926	NM_017670	55611	Hs.473788	NM_017670	ENSG00000167770	OTUB1	HSPC263|OTB1|OTU1	OTU deubiquitinase, ubiquitin aldehyde binding 1	protein-coding	0.102897	0.724551
chr11	64001990	64002991	DER_679	3.83	1.23	4.91	-3.68	0.000622	0.0151	VEGFB	BAD,PLCB3,STIP1,FKBP2,NUDT22,FERMT3,DNAJC4,GPR137,TRPT1,PPP1R14B	VEGFB	15.6865	0.684574	2.03849	2.67472	171.272	10.4497	17.0626	TTS (NM_001307981)	TTS (NM_001307981)	434	NM_001243733	7423	Hs.732095	NM_003377		VEGFB	VEGFL|VRF	vascular endothelial growth factor B	protein-coding	0.101898	0.743513
chr11	64092142	64093143	DER_680	4.4	5.07	2.24	2.83	0.00117	0.0215	PRDX5	PRDX5,RPS6KA4,BAD,GPR137,ESRRA,C11orf20,CCDC88B,KCNK4,MIR1237,TRMT112		66.6675	42.4436	63.1933	86.6609	2.22431	15.6746	13.8634	Intergenic	LTR23|LTR|ERV1	7082	NM_012094	25824	Hs.502823	NM_012094	ENSG00000126432	PRDX5	ACR1|AOEB166|B166|HEL-S-55|PLP|PMP20|PRDX6|PRXV|SBBI10|prx-V	peroxiredoxin 5	protein-coding	0.018981	0.477046
chr11	64490382	64491383	DER_681	4	2.16	4.98	-2.82	0.000617	0.015	NRXN2	NRXN2,RASGRP2,PYGM	NRXN2	13.0721	3.42287	18.3464	8.5591	133.459	25.3779	46.9222	promoter-TSS (NM_015080)	promoter-TSS (NM_015080)	-222	NM_015080	9379	Hs.372938	NM_015080	ENSG00000110076	NRXN2	-	neurexin 2	protein-coding	0.090909	0.722555
chr11	65084336	65085337	DER_682	2.66	0.81	3.64	-2.83	0.00135	0.0233	CDC42EP2	DPF2,TIGD3	CDC42EP2	1.30721	8.89946	6.11548	1.60483	35.589	22.3923	24.5275	intron (NM_006779, intron 1 of 1)	intron (NM_006779, intron 1 of 1)	2547	NM_006779	10435	Hs.343380	NM_006779	ENSG00000149798	CDC42EP2	BORG1|CEP2	CDC42 effector protein (Rho GTPase binding) 2	protein-coding	0.017982	0.536926
chr11	65275219	65276549	DER_683	3.89	4.48	2.26	2.22	0.004	0.0431	MALAT1	MALAT1,SCYL1,LTBP3		86.2757	33.5441	79.5012	27.8171	15.5702	2.98564	11.7305	Intergenic	AluY|SINE|Alu	10651	NR_002819	378938	Hs.621695	NR_002819	ENSG00000251562	MALAT1	HCN|LINC00047|NCRNA00047|NEAT2|PRO2853|mascRNA	metastasis associated lung adenocarcinoma transcript 1 (non-protein coding)	ncRNA	0.042105	0.51991
chr11	65325344	65326345	DER_684	3.95	2.44	4.85	-2.42	0.00393	0.0427	LTBP3	LTBP3,SCYL1,EHBP1L1,SSSCA1,FAM89B,KCNK7	LTBP3	11.7649	18.4835	2.03849	9.62899	102.318	56.7272	37.3244	promoter-TSS (NM_001164266)	promoter-TSS (NM_001164266)	-145	NM_001130144	4054	Hs.289019	NM_021070	ENSG00000168056	LTBP3	DASS|LTBP-3|LTBP2|STHAG6|pp6425	latent transforming growth factor beta binding protein 3	protein-coding	0.093906	0.736527
chr11	65414311	65415312	DER_685	4.13	2.35	5.09	-2.74	0.000399	0.0119	SIPA1	MAP3K11,PCNXL3,RELA	SIPA1	13.0721	8.21489	20.3849	8.5591	126.786	24.6315	67.184	intron (NM_153253, intron 8 of 15)	CpG-4359	-1852	NR_039709	100616284		NR_039709	ENSG00000265874	MIR4489	mir-4489	microRNA 4489	ncRNA	0.108891	0.712575
chr11	65600649	65601650	DER_686	4.6	3.08	5.5	-2.42	0.00362	0.0407	SNX32	OVOL1,CTSW,EFEMP2,CFL1,MUS81	SNX32	19.6081	23.9601	26.5004	11.7688	80.0752	17.9138	172.759	promoter-TSS (NM_152760)	promoter-TSS (NM_152760)	-261	NM_152760	254122	Hs.591950	NM_152760	ENSG00000172803	SNX32	SNX6B	sorting nexin 32	protein-coding	0.074925	0.657685
chr11	65686772	65687773	DER_687	4.39	1.93	5.46	-3.52	0.000134	0.0069	DRAP1	CCDC85B,C11orf68,CTSW,EFEMP2,SART1,TSGA10IP,FIBP,FOSL1	DRAP1	13.0721	10.2686	2.03849	5.88438	226.88	31.3492	34.1252	promoter-TSS (NM_001135635)	promoter-TSS (NM_001135635)	544	NM_006442	10589	Hs.356742	NM_006442	ENSG00000175550	DRAP1	NC2-alpha	DR1-associated protein 1 (negative cofactor 2 alpha)	protein-coding	0.096903	0.714571
chr11	65782405	65783406	DER_688	4.38	2.64	5.33	-2.69	0.000694	0.016	CST6	CATSPER1,CST6,SF3B2,EIF1AD,GAL3ST3,BANF1		10.4577	17.7989	6.11548	13.3736	64.5051	76.1338	119.438	Intergenic	Intergenic	3443	NM_001323	1474	Hs.139389	NM_001323	ENSG00000175315	CST6	-	cystatin E/M	protein-coding	0.013986	0.59481
chr11	65847981	65848982	DER_689	3.02	3.68	0.86	2.82	0.00393	0.0426	PACS1	SF3B2,GAL3ST3	PACS1	43.1378	36.2824	6.11548	19.258	2.22431	5.97128	4.26565	intron (NM_018026, intron 1 of 23)	AluJo|SINE|Alu	10657	NM_018026	55690	Hs.644326	NM_018026	ENSG00000175115	PACS1	MRD17	phosphofurin acidic cluster sorting protein 1	protein-coding	0.011988	0.434132
chr11	65882713	65883714	DER_690	3.09	3.73	1.13	2.6	0.00247	0.0327	PACS1		PACS1	60.1315	28.7521	36.6929	10.6989	2.22431	7.4641	5.33206	intron (NM_018026, intron 1 of 23)	intron (NM_018026, intron 1 of 23)	45389	NM_018026	55690	Hs.644326	NM_018026	ENSG00000175115	PACS1	MRD17	phosphofurin acidic cluster sorting protein 1	protein-coding	0.007992	0.397206
chr11	66080289	66081290	DER_691	3.33	0.65	4.42	-3.78	1.2e-05	0.00224	CD248	RIN1,CD248,BRMS1,RAB1B,B3GNT1,TMEM151A,YIF1A,CNIH2		1.30721	1.36915	14.2695	2.67472	73.4023	24.6315	41.5901	Intergenic	CpG	3726	NM_020404	57124	Hs.195727	NM_020404	ENSG00000174807	CD248	CD164L1|TEM1	CD248 molecule, endosialin	protein-coding	0.062937	0.658683
chr11	66534872	66535873	DER_692	4.04	4.63	2.41	2.22	0.00235	0.0318	C11orf80	SPTBN2	C11orf80	87.5829	38.3361	85.6167	34.7713	11.1216	20.8995	6.39848	intron (NM_001302084, intron 2 of 14)	AluJb|SINE|Alu	23165	NM_024650	79703	Hs.292088	NM_024650	ENSG00000173715	C11orf80	-	chromosome 11 open reading frame 80	protein-coding	0.003996	0.377246
chr11	66626301	66627302	DER_693	3.53	-0.94	4.72	-5.65	6.36e-07	0.000623	LRFN4	RCE1	PC,LRFN4	1.30721	0.684574	4.07699	0.534944	149.029	8.95692	15.9962	intron (NM_024036, intron 1 of 1)	intron (NM_024036, intron 1 of 1)	1925	NM_024036	78999	Hs.209979	NM_024036	ENSG00000173621	LRFN4	FIGLER6|SALM3|SALM3.	leucine rich repeat and fibronectin type III domain containing 4	protein-coding	0.04995	0.680639
chr11	67056999	67058000	DER_694	4.15	2.53	5.07	-2.55	0.00349	0.04	ANKRD13D	ADRBK1,SSH3,LOC100130987	ANKRD13D	1.30721	13.0069	16.3079	15.5134	131.234	57.4736	39.4573	intron (NR_030767, intron 2 of 15)	intron (NR_030767, intron 2 of 15)	683	NR_030767	338692	Hs.438673	NM_207354	ENSG00000172932	ANKRD13D	-	ankyrin repeat domain 13 family, member D	protein-coding	0.042957	0.674651
chr11	67139212	67140213	DER_695	3.78	2.24	4.69	-2.45	0.00101	0.0197	CLCF1	PPP1CA,TBC1D10C,POLD4,CARNS1,RAD9A	LOC100130987,CLCF1	14.3793	13.0069	26.5004	2.67472	97.8697	35.0813	38.3909	intron (NM_001166212, intron 1 of 2)	intron (NM_001166212, intron 1 of 2)	1494	NM_013246	23529	Hs.502977	NM_013246	ENSG00000175505	CLCF1	BSF-3|BSF3|CISS2|CLC|NNT-1|NNT1|NR6	cardiotrophin-like cytokine factor 1	protein-coding	0.062937	0.693613
chr11	67168431	67169432	DER_696	3.93	2.27	4.86	-2.59	0.00367	0.0411	PPP1CA	CLCF1,PPP1CA,PTPRCAP,TBC1D10C,RPS6KB2,CORO1B,CARNS1,POLD4,RAD9A	PPP1CA	1.30721	13.0069	14.2695	11.7688	120.113	26.1244	43.7229	intron (NM_001008709, intron 1 of 6)	CpG	445	NM_206873	5499	Hs.183994	NM_002708	ENSG00000172531	PPP1CA	PP-1A|PP1A|PP1alpha|PPP1A	protein phosphatase 1, catalytic subunit, alpha isozyme	protein-coding	0.083916	0.726547
chr11	67271616	67272617	DER_697	3	1.32	3.94	-2.61	0.00263	0.0338	PITPNM1	CABP4,TMEM134,CABP2,CDK2AP2,AIP	PITPNM1	3.92162	5.47659	2.03849	6.41932	55.6078	24.6315	22.3947	intron (NM_001130848, intron 1 of 23)	CpG	727	NM_001130848	9600	Hs.372295	NM_004910	ENSG00000110697	PITPNM1	DRES9|NIR2|PITPNM|RDGB|RDGB1|RDGBA|RDGBA1|Rd9	phosphatidylinositol transfer protein, membrane-associated 1	protein-coding	0.106893	0.737525
chr11	67435732	67436733	DER_698	3.88	4.55	1.62	2.92	0.00292	0.0358	ALDH3B2	ACY3,NUDT8,TBX10	ALDH3B2	143.793	32.8595	95.8092	3.20966	2.22431	14.9282	5.33206	intron (NM_001031615, intron 1 of 9)	(TG)n|Simple_repeat|Simple_repeat	5870	NM_000695	222	Hs.87539	NM_000695	ENSG00000132746	ALDH3B2	ALDH8	aldehyde dehydrogenase 3 family, member B2	protein-coding	0.007992	0.505988
chr11	67722661	67723662	DER_699	1.88	-0.7	2.96	-3.66	0.000567	0.0144	UNC93B1	UNC93B1		1.30721	1.36915	2.03849	1.06989	17.7945	7.4641	23.4611	Intergenic	CpG	48434	NM_030930	81622	Hs.502989	NM_030930	ENSG00000110057	UNC93B1	IIAE1|UNC93|UNC93B|Unc-93B1	unc-93 homolog B1 (C. elegans)	protein-coding	0.090909	0.700599
chr11	67805776	67806777	DER_700	4.14	2.44	5.08	-2.64	0.000478	0.013	TCIRG1	NDUFS8,UNC93B1,ALDH3B1,TCIRG1	TCIRG1	10.4577	11.6378	8.15397	12.3037	93.4211	58.22	71.4497	promoter-TSS (NM_006019)	promoter-TSS (NM_006019)	-186	NM_006019	10312	Hs.495985	NM_006019	ENSG00000110719	TCIRG1	ATP6N1C|ATP6V0A3|Atp6i|OC-116kDa|OC116|OPTB1|Stv1|TIRC7|Vph1|a3	T-cell, immune regulator 1, ATPase, H+ transporting, lysosomal V0 subunit A3	protein-coding	0.057942	0.691617
chr11	68607881	68608882	DER_701	3.34	1.36	4.34	-2.98	0.00137	0.0235	CPT1A		CPT1A	7.84324	1.36915	2.03849	6.95427	73.4023	16.421	40.5237	intron (NM_001876, intron 1 of 18)	CpG	1018	NM_001031847	1374	Hs.503043	NM_001876	ENSG00000110090	CPT1A	CPT1|CPT1-L|L-CPT1	carnitine palmitoyltransferase 1A (liver)	protein-coding	0.073926	0.61477
chr11	71054153	71055154	DER_702	2.84	1.08	3.8	-2.72	0.00451	0.0461	DHCR7			3.92162	2.05372	4.07699	5.88438	55.6078	6.71769	26.6603	Intergenic	Intergenic	79747	NR_038862	399923	Hs.128191	NM_001001680	ENSG00000172900	FLJ42102	-	uncharacterized LOC399923	ncRNA	0.023976	0.597804
chr11	71950445	71951704	DER_703	3.95	2.11	4.92	-2.81	0.000693	0.016	PHOX2A	FOLR1,INPPL1,FOLR2	PHOX2A	5.22883	5.47659	12.231	11.7688	100.094	28.3636	66.1176	TTS (NM_001567)	TTS (NM_001567)	4146	NM_005169	401	Hs.731115	NM_005169	ENSG00000165462	PHOX2A	ARIX|CFEOM2|FEOM2|NCAM2|PMX2A	paired-like homeobox 2a	protein-coding	0.074662	0.665079
chr11	72532938	72533939	DER_704	3.56	1.55	4.56	-3.01	0.000655	0.0156	ATG16L2	STARD10	ATG16L2	11.7649	7.53031	2.03849	3.74461	91.1968	14.1818	45.8558	intron (NM_033388, intron 5 of 17)	CpG-4560	7987	NM_033388	89849	Hs.653186	NM_033388	ENSG00000168010	ATG16L2	ATG16B|WDR80	autophagy related 16-like 2	protein-coding	0.084915	0.688623
chr11	73848899	73849900	DER_705	3.35	4.02	1.1	2.93	0.00128	0.0226	C2CD3	PPME1	C2CD3	40.5234	23.9601	75.4243	26.7472	2.22431	13.4354	1.06641	intron (NM_001286577, intron 5 of 32)	intron (NM_001286577, intron 5 of 32)	32665	NM_001286577	26005	Hs.557938	NM_015531	ENSG00000168014	C2CD3	OFD14	C2 calcium-dependent domain containing 3	protein-coding	0.00999	0.370259
chr11	74022057	74023058	DER_706	3.87	0.62	5	-4.38	2.34e-06	0.00116	P4HA3		P4HA3	1.30721	4.79202	6.11548	2.67472	124.561	11.9426	66.1176	exon (NM_182904, exon 1 of 13)	exon (NM_182904, exon 1 of 13)	150	NR_120556	101928580	Hs.569025	NR_120556	ENSG00000246211	LOC101928580	-	uncharacterized LOC101928580	ncRNA	0.073926	0.657685
chr11	75051494	75052495	DER_707	3.53	2.06	4.42	-2.35	0.00507	0.0489	MIR326	MIR326	ARRB1	1.30721	6.16117	30.5774	8.5591	82.2996	35.0813	26.6603	intron (NM_020251, intron 1 of 14)	intron (NM_020251, intron 1 of 14)	-5764	NR_029891	442900		NR_029891	ENSG00000199090	MIR326	MIRN326|hsa-mir-326|mir-326	microRNA 326	ncRNA	0.015984	0.577844
chr11	75202675	75203676	DER_708	3.32	2	4.16	-2.16	0.00249	0.0329	GDPD5		GDPD5	14.3793	8.21489	10.1925	5.34944	37.8133	36.5741	43.7229	intron (NM_030792, intron 1 of 16)	intron (NM_030792, intron 1 of 16)	33424	NM_030792	81544	Hs.503297	NM_030792	ENSG00000158555	GDPD5	GDE2|PP1665	glycerophosphodiester phosphodiesterase domain containing 5	protein-coding	0.008991	0.52495
chr11	75740852	75741853	DER_709	3.22	3.89	0.97	2.92	0.00175	0.0272	WNT11		UVRAG	23.5297	23.9601	67.2703	29.9568	2.22431	11.9426	1.06641	intron (NM_003369, intron 12 of 14)	AluJr|SINE|Alu	176222	NM_004626	7481	Hs.108219	NM_004626	ENSG00000085741	WNT11	HWNT11	wingless-type MMTV integration site family, member 11	protein-coding	0.00999	0.382236
chr11	75747966	75748967	DER_710	4.23	4.86	2.32	2.54	0.00229	0.0314	WNT11		UVRAG	43.1378	43.1282	61.1548	77.5668	20.0188	11.9426	3.19924	intron (NM_003369, intron 12 of 14)	AluJo|SINE|Alu	169108	NM_004626	7481	Hs.108219	NM_004626	ENSG00000085741	WNT11	HWNT11	wingless-type MMTV integration site family, member 11	protein-coding	0.008991	0.388224
chr11	75917115	75918116	DER_711	3	1.16	3.97	-2.8	0.00148	0.0246	WNT11		WNT11	11.7649	3.42287	2.03849	2.67472	57.8321	14.9282	28.7931	promoter-TSS (NM_004626)	promoter-TSS (NM_004626)	-41	NM_004626	7481	Hs.108219	NM_004626	ENSG00000085741	WNT11	HWNT11	wingless-type MMTV integration site family, member 11	protein-coding	0.097902	0.671657
chr11	76091232	76092607	DER_712	3.73	2.14	4.65	-2.51	0.00518	0.0496	PRKRIR		PRKRIR	9.15045	17.1143	2.03849	6.95427	115.664	28.3636	24.5275	promoter-TSS (NM_001305225)	promoter-TSS (NM_001305225)	90	NM_004705	5612	Hs.503315	NM_004705	ENSG00000137492	PRKRIR	DAP4|P52rIPK|THAP0|THAP12	protein-kinase, interferon-inducible double stranded RNA dependent inhibitor, repressor of (P58 repressor)	protein-coding	0.105455	0.6875
chr11	77061429	77062430	DER_713	3.81	4.5	1.37	3.12	2.41e-05	0.00319	GDPD4		PAK1	65.3603	47.2356	112.117	24.6074	11.1216	4.47846	2.13283	intron (NM_002576, intron 8 of 14)	intron (NM_002576, intron 8 of 14)	-63466	NM_182833	220032	Hs.249795	NM_182833	ENSG00000178795	GDPD4	GDE6	glycerophosphodiester phosphodiesterase domain containing 4	protein-coding	0	0.352295
chr11	77217171	77218172	DER_714	3.65	4.29	1.63	2.66	0.00235	0.0317	PAK1	PAK1		66.6675	41.759	24.4619	32.6316	2.22431	13.4354	6.39848	Intergenic	Intergenic	-32563	NM_002576	5058	Hs.435714	NM_002576	ENSG00000149269	PAK1	PAKalpha	p21 protein (Cdc42/Rac)-activated kinase 1	protein-coding	0.006993	0.421158
chr11	78271560	78272561	DER_715	3.29	3.9	1.53	2.37	0.00439	0.0453	NARS2		NARS2	75.818	30.8058	26.5004	12.3037	8.89725	8.21051	3.19924	intron (NM_001243251, intron 4 of 13)	intron (NM_001243251, intron 4 of 13)	13849	NM_001243251	79731	Hs.503389	NM_024678	ENSG00000137513	NARS2	DFNB94|SLM5|asnRS	asparaginyl-tRNA synthetase 2, mitochondrial (putative)	protein-coding	0.008991	0.37525
chr11	78307364	78308365	DER_716	5.08	5.79	2.27	3.52	4.21e-06	0.00152	NARS2	NARS2		151.636	84.2026	138.618	110.198	13.3459	5.97128	11.7305	Intergenic	(CA)n|Simple_repeat|Simple_repeat	-21955	NM_024678	79731	Hs.503389	NM_024678	ENSG00000137513	NARS2	DFNB94|SLM5|asnRS	asparaginyl-tRNA synthetase 2, mitochondrial (putative)	protein-coding	0.00999	0.447106
chr11	79745257	79746258	DER_717	2.12	2.82	-0.51	3.33	0.00415	0.0439	ODZ4			28.7586	30.8058	10.1925	1.60483	2.22431	1.49282	1.06641	Intergenic	Intergenic	-594062	NM_001098816	26011	Hs.213087	NM_001098816	ENSG00000149256	TENM4	Doc4|ODZ4|TNM4|Ten-M4	teneurin transmembrane protein 4	protein-coding	0.002997	0.38523
chr11	80145507	80146508	DER_718	2.21	2.9	-0.31	3.21	0.00355	0.0403	ODZ4			31.373	13.0069	55.0393	1.06989	2.22431	0.74641	2.13283	Intergenic	(TG)n|Simple_repeat|Simple_repeat	327839	NR_120570	101928944	Hs.547927	NR_120570	ENSG00000255178	LOC101928944	-	uncharacterized LOC101928944	ncRNA	0.002997	0.362275
chr11	80153693	80154694	DER_719	2.88	3.63	-0.51	4.13	5.4e-05	0.00447	LOC101928944			26.1441	30.1213	106.002	5.88438	2.22431	1.49282	1.06641	Intergenic	L2a|LINE|L2	319653	NR_120570	101928944	Hs.547927	NR_120570	ENSG00000255178	LOC101928944	-	uncharacterized LOC101928944	ncRNA	0.001998	0.381238
chr11	80717651	80718915	DER_720	2.99	3.75	-0.7	4.45	1.54e-05	0.00251	MIR4300			36.6018	27.383	95.8092	9.62899	2.22431	0.74641	1.06641	Intergenic	Intergenic	-244437	NR_120570	101928944	Hs.547927	NR_120570	ENSG00000255178	LOC101928944	-	uncharacterized LOC101928944	ncRNA	0.003165	0.306719
chr11	81685691	81686692	DER_721	3.22	3.91	0.78	3.13	0.000198	0.00837	MIR4300			32.6802	24.6447	75.4243	24.6074	2.22431	6.71769	3.19924	intron (NR_120571, intron 6 of 7)	L1MC3|LINE|L1	-84313	NR_036186	100422823		NR_036186	ENSG00000264110	MIR4300	-	microRNA 4300	ncRNA	0.002997	0.354291
chr11	81686865	81687866	DER_722	3.36	4.06	0.66	3.41	8.6e-05	0.00556	MIR4300			45.7522	33.5441	101.925	16.0483	2.22431	0.74641	6.39848	intron (NR_120571, intron 6 of 7)	(CA)n|Simple_repeat|Simple_repeat	-85487	NR_036186	100422823		NR_036186	ENSG00000264110	MIR4300	-	microRNA 4300	ncRNA	0.005994	0.356287
chr11	82458125	82459126	DER_723	3.74	4.44	1.17	3.27	2.16e-05	0.00301	FAM181B	FAM181B		57.5171	38.3361	81.5397	35.3063	4.44862	5.22487	5.33206	Intergenic	AluSz|SINE|Alu	-13719	NM_175885	220382	Hs.448218	NM_175885		FAM181B	-	family with sequence similarity 181, member B	protein-coding	0.008991	0.398204
chr11	82681347	82682348	DER_724	2.5	-0.6	3.62	-4.23	6.21e-05	0.00479	C11orf82			1.30721	0.684574	2.03849	1.60483	37.8133	5.97128	33.0588	Intergenic	LTR12C|LTR|ERV1	63764	NM_001286059	27314	Hs.40758	NM_014488	ENSG00000137502	RAB30	-	RAB30, member RAS oncogene family	protein-coding	0.062937	0.616766
chr11	82690327	82691328	DER_725	2.94	3.6	0.86	2.74	0.00186	0.0283	SNORA70E			50.9811	28.7521	28.5389	11.2338	2.22431	5.97128	4.26565	3' UTR (NM_014488, exon 6 of 6)	3' UTR (NM_014488, exon 6 of 6)	54784	NM_001286059	27314	Hs.40758	NM_014488	ENSG00000137502	RAB30	-	RAB30, member RAS oncogene family	protein-coding	0.000999	0.364271
chr11	84529632	84530633	DER_726	3.61	4.3	1.24	3.06	0.000285	0.01	DLG2		DLG2	56.2099	24.6447	165.118	14.9784	2.22431	10.4497	4.26565	intron (NM_001142699, intron 6 of 27)	(CA)n|Simple_repeat|Simple_repeat	104333	NM_001300983	1740	Hs.367656	NM_001364	ENSG00000150672	DLG2	PPP1R58|PSD-93|PSD93|chapsyn-110	discs, large homolog 2 (Drosophila)	protein-coding	0.004995	0.4002
chr11	85498410	85499411	DER_727	3.74	4.4	1.63	2.77	0.0026	0.0336	SYTL2	SYTL2	SYTL2	49.6739	23.9601	22.4234	56.1691	13.3459	7.4641	1.06641	intron (NM_032943, intron 1 of 18)	intron (NM_032943, intron 1 of 18)	23292	NM_032943	54843	Hs.369520	NM_032379	ENSG00000137501	SYTL2	CHR11SYT|EXO4|PPP1R151|SGA72M|SLP2|SLP2A	synaptotagmin-like 2	protein-coding	0.003996	0.399202
chr11	85904152	85905153	DER_728	3.2	3.91	0.41	3.5	0.000587	0.0146	EED			44.445	23.9601	14.2695	33.1665	2.22431	6.71769	1.06641	Intergenic	Intergenic	-50774	NM_001308007	8726	Hs.503510	NM_003797	ENSG00000074266	EED	HEED|WAIT1	embryonic ectoderm development	protein-coding	0.006993	0.391218
chr11	88151550	88152551	DER_729	3.62	4.19	2.14	2.05	0.00302	0.0366	CTSC			39.2162	36.2824	91.7322	26.7472	13.3459	11.9426	5.33206	Intergenic	FLAM_C|SINE|Alu	-81095	NM_001114173	1075	Hs.128065	NM_001814	ENSG00000109861	CTSC	CPPI|DPP-I|DPP1|DPPI|HMS|JP|JPD|PALS|PDON1|PLS	cathepsin C	protein-coding	0.005994	0.378244
chr11	88154807	88155808	DER_730	4.15	4.85	1.57	3.28	0.000147	0.00713	CTSC			122.877	36.967	95.8092	35.3063	2.22431	17.1674	3.19924	Intergenic	Intergenic	-82437	NR_049724	100873989	Hs.616625	NR_049724	ENSG00000255082	GRM5-AS1	-	GRM5 antisense RNA 1	ncRNA	0.003996	0.384232
chr11	88664243	88665244	DER_731	2.19	2.91	-0.7	3.61	0.00085	0.0179	GRM5		GRM5	13.0721	9.58403	42.8084	13.9085	2.22431	0.74641	1.06641	intron (NM_000842, intron 2 of 8)	intron (NM_000842, intron 2 of 8)	116497	NM_001143831	2915	Hs.147361	NM_000842	ENSG00000168959	GRM5	GPRC1E|MGLUR5|PPP1R86|mGlu5	glutamate receptor, metabotropic 5	protein-coding	0.002997	0.313373
chr11	89066722	89067723	DER_732	2.89	3.63	-0.31	3.94	0.000284	0.01	TYR		NOX4	11.7649	23.2755	18.3464	35.3063	2.22431	0.74641	2.13283	intron (NM_001143837, intron 20 of 20)	intron (NM_001143837, intron 20 of 20)	156182	NM_000372	7299	Hs.503555	NM_000372	ENSG00000077498	TYR	ATN|CMM8|OCA1|OCA1A|OCAIA|SHEP3	tyrosinase	protein-coding	0.001998	0.348303
chr11	89112182	89115236	DER_733	5.43	6.04	3.68	2.36	0.00416	0.0439	NOX4		NOX4	84.9684	133.492	85.6167	174.927	28.9161	47.0238	15.9962	intron (NM_001143837, intron 14 of 20)	intron (NM_001143837, intron 14 of 20)	110200	NM_001291929	50507	Hs.371036	NM_016931	ENSG00000086991	NOX4	KOX|KOX-1|RENOX	NADPH oxidase 4	protein-coding	0.005566	0.394108
chr11	90536331	90537634	DER_734	4.14	4.84	1.48	3.36	8.68e-05	0.00559	CHORDC1			92.8117	43.1282	67.2703	51.8895	15.5702	2.23923	1.06641	intron (NR_104190, intron 4 of 6)	L1ME2|LINE|L1	65388	NR_031663	100302228		NR_031663	ENSG00000221586	MIR1261	MIRN1261|hsa-mir-1261	microRNA 1261	ncRNA	0.00921	0.339724
chr11	90537787	90538788	DER_735	2.79	3.51	-0.04	3.55	0.000613	0.015	CHORDC1			33.9874	28.0675	91.7322	2.13977	2.22431	3.73205	1.06641	intron (NR_104190, intron 4 of 6)	(CA)n|Simple_repeat|Simple_repeat	64083	NR_031663	100302228		NR_031663	ENSG00000221586	MIR1261	MIRN1261|hsa-mir-1261	microRNA 1261	ncRNA	0.004995	0.295409
chr11	91196523	91197524	DER_736	2.81	3.56	-0.7	4.26	5.28e-05	0.00445	FAT3			47.0594	13.6915	61.1548	11.7688	2.22431	0.74641	1.06641	Intergenic	L1MA9|LINE|L1	-594653	NR_031663	100302228		NR_031663	ENSG00000221586	MIR1261	MIRN1261|hsa-mir-1261	microRNA 1261	ncRNA	0.000999	0.289421
chr11	91214549	91215550	DER_737	3.35	4.08	0.41	3.67	0.000147	0.00713	FAT3			30.0658	21.2218	50.9623	41.1907	2.22431	6.71769	1.06641	Intergenic	LTR2B|LTR|ERV1	-612679	NR_031663	100302228		NR_031663	ENSG00000221586	MIR1261	MIRN1261|hsa-mir-1261	microRNA 1261	ncRNA	0.003996	0.368263
chr11	91424367	91426341	DER_738	3.89	4.56	1.62	2.94	0.000282	0.00997	FAT3			67.9748	49.2893	95.8092	30.4918	6.67294	15.6746	1.06641	Intergenic	Intergenic	-659908	NM_001008781	120114	Hs.98523	NM_001008781	ENSG00000165323	FAT3	CDHF15|CDHR10|hFat3	FAT atypical cadherin 3	protein-coding	0.005066	0.335696
chr11	92762090	92763091	DER_739	2.97	3.7	-0.18	3.88	6.17e-05	0.00479	MTNR1B			26.1441	37.6516	32.6159	21.3977	2.22431	2.98564	1.06641	Intergenic	Intergenic	59801	NM_005959	4544	Hs.569039	NM_005959	ENSG00000134640	MTNR1B	FGQTL2|MEL-1B-R|MT2	melatonin receptor 1B	protein-coding	0.007992	0.391218
chr11	95882572	95883573	DER_740	3.55	4.2	1.55	2.65	0.00131	0.0229	MIR1260B		MAML2	49.6739	23.2755	67.2703	34.2364	2.22431	11.9426	6.39848	intron (NM_032427, intron 1 of 4)	intron (NM_032427, intron 1 of 4)	-191530	NR_036125	100422991		NR_036125	ENSG00000266192	MIR1260B	mir-1260b	microRNA 1260b	ncRNA	0.012987	0.44012
chr11	96040835	96041836	DER_741	2.92	3.66	-0.31	3.97	0.000132	0.00687	MIR1260B	MIR1260B	MAML2	16.9937	26.0138	24.4619	31.5617	2.22431	0.74641	2.13283	intron (NM_032427, intron 1 of 4)	intron (NM_032427, intron 1 of 4)	-33267	NR_036125	100422991		NR_036125	ENSG00000266192	MIR1260B	mir-1260b	microRNA 1260b	ncRNA	0.004995	0.368263
chr11	96619078	96620079	DER_742	4	4.74	0.76	3.98	9.81e-06	0.00203	JRKL			43.1378	50.6585	103.963	53.4944	2.22431	9.70333	1.06641	Intergenic	Intergenic	-379537	NR_047481	100874053	Hs.742044	NR_047481		JRKL-AS1	-	JRKL antisense RNA 1	ncRNA	0.002997	0.369261
chr11	100646311	100647312	DER_743	2.92	3.51	1.32	2.19	0.00476	0.0473	ARHGAP42		ARHGAP42	36.6018	26.0138	34.6544	14.4435	6.67294	4.47846	5.33206	intron (NM_152432, intron 2 of 23)	AluSp|SINE|Alu	-88125	NR_133571	100128386	Hs.635125	NR_133571	ENSG00000248027	LOC100128386	-	uncharacterized LOC100128386	ncRNA	0.011988	0.394212
chr11	101444177	101445178	DER_744	1.93	2.63	-0.7	3.33	0.00473	0.0472	TRPC6		TRPC6	24.8369	18.4835	32.6159	0.534944	2.22431	0.74641	1.06641	intron (NM_004621, intron 1 of 12)	(TG)n|Simple_repeat|Simple_repeat	9982	NM_004621	7225	Hs.159003	NM_004621	ENSG00000137672	TRPC6	FSGS2|TRP6	transient receptor potential cation channel, subfamily C, member 6	protein-coding	0.003996	0.347305
chr11	101619859	101620860	DER_745	2.61	3.24	0.72	2.52	0.00494	0.0483	KIAA1377			14.3793	29.4367	28.5389	15.5134	2.22431	2.98564	5.33206	Intergenic	Tigger13a|DNA|TcMar-Tigger	-165387	NM_020802	57562	Hs.156352	NM_020802	ENSG00000110318	CEP126	KIAA1377	centrosomal protein 126kDa	protein-coding	0.012987	0.376248
chr11	101877801	101878802	DER_746	3.42	4.15	0.43	3.72	0.000158	0.00733	C11orf70	C11orf70		28.7586	21.9064	30.5774	49.7498	2.22431	5.22487	2.13283	Intergenic	L2c|LINE|L2	-39868	NM_032930	85016	Hs.98328	NM_032930	ENSG00000137691	C11orf70	-	chromosome 11 open reading frame 70	protein-coding	0.003996	0.368263
chr11	102093931	102095519	DER_747	3.71	4.39	1.38	3.01	0.000113	0.00636	BIRC3		YAP1	49.6739	49.9739	77.4628	30.4918	8.89725	8.95692	1.06641	intron (NM_001282100, intron 6 of 7)	intron (NM_001282100, intron 6 of 7)	-93456	NM_001165	330	Hs.127799	NM_001165	ENSG00000023445	BIRC3	AIP1|API2|CIAP2|HAIP1|HIAP1|MALT2|MIHC|RNF49|c-IAP2	baculoviral IAP repeat containing 3	protein-coding	0.006297	0.349276
chr11	102095650	102098496	DER_748	4.75	5.33	3.19	2.13	0.00519	0.0497	BIRC3		YAP1	88.8901	91.7329	61.1548	82.9163	24.4674	31.3492	9.59772	intron (NM_001282100, intron 6 of 7)	intron (NM_001282100, intron 6 of 7)	-91108	NM_001165	330	Hs.127799	NM_001165	ENSG00000023445	BIRC3	AIP1|API2|CIAP2|HAIP1|HIAP1|MALT2|MIHC|RNF49|c-IAP2	baculoviral IAP repeat containing 3	protein-coding	0.008433	0.413769
chr11	102176349	102177350	DER_749	3.61	4.26	1.5	2.76	0.00125	0.0223	BIRC3	BIRC3,BIRC2		19.6081	31.4904	61.1548	49.2148	6.67294	10.4497	3.19924	Intergenic	Intergenic	-11332	NM_001165	330	Hs.127799	NM_001165	ENSG00000023445	BIRC3	AIP1|API2|CIAP2|HAIP1|HIAP1|MALT2|MIHC|RNF49|c-IAP2	baculoviral IAP repeat containing 3	protein-coding	0.007992	0.441118
chr11	102386743	102387744	DER_750	3.83	4.57	0.62	3.95	0.000133	0.00687	MMP7	MMP7		14.3793	37.6516	28.5389	75.962	2.22431	5.22487	3.19924	Intergenic	Intergenic	14235	NM_002423	4316	Hs.2256	NM_002423	ENSG00000137673	MMP7	MMP-7|MPSL1|PUMP-1	matrix metallopeptidase 7	protein-coding	0.005994	0.407186
chr11	102656770	102657771	DER_751	2.66	3.33	0.43	2.9	0.00158	0.0255	MMP10	MMP1,MMP10		19.6081	28.0675	30.5774	16.0483	2.22431	5.22487	2.13283	intron (NR_038390, intron 1 of 7)	intron (NR_038390, intron 1 of 7)	2863	NR_038390	100288077	Hs.661772	NR_038390	ENSG00000255282	WTAPP1	-	Wilms tumor 1 associated protein pseudogene 1	pseudo	0.005994	0.431138
chr11	102867031	102868032	DER_752	3.2	3.89	0.81	3.08	0.000599	0.0148	MMP13	MMP13		66.6675	26.0138	79.5012	6.41932	2.22431	2.23923	6.39848	Intergenic	Intergenic	-41068	NM_002427	4322	Hs.2936	NM_002427	ENSG00000137745	MMP13	CLG3|MANDP1|MMP-13	matrix metallopeptidase 13	protein-coding	0.002997	0.353293
chr11	103395632	103396633	DER_753	3.78	4.45	1.56	2.89	0.00142	0.024	DYNC2H1			58.8243	36.2824	50.9623	43.3304	17.7945	0.74641	1.06641	Intergenic	L1MC3|LINE|L1	-324502	NR_039842	100616457		NR_039842	ENSG00000264200	MIR4693	-	microRNA 4693	ncRNA	0.004995	0.353293
chr11	104207848	104209775	DER_754	5.27	5.93	3.09	2.85	0.00102	0.0198	PDGFD			79.7396	86.2563	124.348	171.182	6.67294	41.799	13.8634	Intergenic	Intergenic	85492	NR_106987	102465752		NR_106987		MIR7641-1	hsa-mir-7641-1	microRNA 7641-1	ncRNA	0.007784	0.396266
chr11	104452774	104453775	DER_755	2.17	2.89	-0.7	3.59	0.00329	0.0384	CASP12			47.0594	13.6915	22.4234	0.534944	2.22431	0.74641	1.06641	intron (NR_120585, intron 1 of 3)	MIRc|SINE|MIR	26756	NR_120585	102723895	Hs.48803	NR_120585	ENSG00000256422	LOC102723895	-	uncharacterized LOC102723895	ncRNA	0.001998	0.302395
chr11	104642008	104643009	DER_756	4.42	5.09	2.18	2.91	0.00081	0.0174	CASP12			64.0531	44.4973	44.8469	93.6152	8.89725	18.6603	5.33206	Intergenic	Intergenic	126889	NR_034067	100506742	Hs.476989	NM_001191016	ENSG00000204403	CASP12	CASP-12|CASP12P1	caspase 12 (gene/pseudogene)	protein-coding	0.005994	0.399202
chr11	104647098	104648099	DER_757	3.28	3.93	1.17	2.76	0.00376	0.0416	CASP12			47.0594	13.6915	26.5004	35.3063	2.22431	11.1962	3.19924	Intergenic	LTR16A2|LTR|ERVL	121799	NR_034067	100506742	Hs.476989	NM_001191016	ENSG00000204403	CASP12	CASP-12|CASP12P1	caspase 12 (gene/pseudogene)	protein-coding	0.003996	0.421158
chr11	104836803	104837804	DER_758	2.7	3.36	0.59	2.77	0.00295	0.036	CASP4	LOC643733,CASP4	CASP4	22.2225	25.3292	65.2318	9.62899	2.22431	8.21051	1.06641	intron (NM_001225, intron 1 of 8)	L2c|LINE|L2	2022	NM_001225	837	Hs.138378	NM_001225	ENSG00000196954	CASP4	ICE(rel)II|ICEREL-II|ICH-2|Mih1/TX|TX	caspase 4	protein-coding	0.003996	0.381238
chr11	104837925	104838926	DER_759	2.9	3.6	0.31	3.29	0.000986	0.0195	CASP4	LOC643733,CASP4	CASP4	35.2946	29.4367	14.2695	21.3977	2.22431	5.97128	1.06641	intron (NM_001225, intron 1 of 8)	intron (NM_001225, intron 1 of 8)	900	NM_001225	837	Hs.138378	NM_001225	ENSG00000196954	CASP4	ICE(rel)II|ICEREL-II|ICH-2|Mih1/TX|TX	caspase 4	protein-coding	0.010989	0.357285
chr11	106277113	106278114	DER_760	1.98	2.69	-0.7	3.39	0.00473	0.0472	KBTBD3			35.2946	13.0069	28.5389	0.534944	2.22431	0.74641	1.06641	Intergenic	(TG)n|Simple_repeat|Simple_repeat	155479	NR_120551	101928535	Hs.409078	NR_120551	ENSG00000254811	LOC101928535	-	uncharacterized LOC101928535	ncRNA	0.006993	0.326347
chr11	107415073	107416428	DER_761	3.9	4.69	-0.7	5.39	1.21e-07	0.00025	ALKBH8	ELMOD1,LOC643923	ALKBH8	92.8117	53.3968	126.387	20.3279	2.22431	0.74641	1.06641	intron (NM_138775, intron 7 of 11)	intron (NM_138775, intron 7 of 11)	20711	NM_001301010	91801	Hs.503763	NM_138775	ENSG00000137760	ALKBH8	ABH8|TRM9|TRMT9	alkB homolog 8, tRNA methyltransferase	protein-coding	0.002214	0.367994
chr11	107690531	107691532	DER_762	2.3	0.49	3.27	-2.78	0.00217	0.0304	SLC35F2		SLC35F2	1.30721	6.84574	6.11548	1.06989	17.7945	35.8277	14.9298	intron (NM_017515, intron 1 of 7)	(GGGA)n|Simple_repeat|Simple_repeat	38883	NM_017515	54733	Hs.524014	NM_017515	ENSG00000110660	SLC35F2	HSNOV1	solute carrier family 35, member F2	protein-coding	0.012987	0.47006
chr11	108188725	108190408	DER_763	4.82	5.38	3.38	1.99	0.00371	0.0413	ATM		ATM	108.498	83.518	112.117	73.2873	17.7945	32.8421	21.3283	intron (NM_000051, intron 43 of 62)	intron (NM_000051, intron 43 of 62)	96007	NM_000051	472	Hs.367437	NM_000051	ENSG00000149311	ATM	AT1|ATA|ATC|ATD|ATDC|ATE|TEL1|TELO1	ATM serine/threonine kinase	protein-coding	0.011884	0.432898
chr11	108799419	108800420	DER_764	2.58	3.27	0.09	3.18	0.00179	0.0275	DDX10		DDX10	5.22883	26.6984	65.2318	13.9085	2.22431	4.47846	1.06641	intron (NM_004398, intron 17 of 17)	intron (NM_004398, intron 17 of 17)	264167	NM_004398	1662	Hs.591931	NM_004398	ENSG00000178105	DDX10	HRH-J8	DEAD (Asp-Glu-Ala-Asp) box polypeptide 10	protein-coding	0.004995	0.384232
chr11	109066436	109067437	DER_765	2.41	3.15	-0.7	3.85	0.00149	0.0247	C11orf87			27.4513	10.2686	99.8862	0.534944	2.22431	0.74641	1.06641	Intergenic	Intergenic	-225910	NM_207645	399947	Hs.172982	NM_207645	ENSG00000185742	C11orf87	LOH11CR1A|NEURIM1	chromosome 11 open reading frame 87	protein-coding	0.003996	0.292415
chr11	109112265	109113639	DER_766	4.14	4.84	1.49	3.35	5.65e-05	0.00457	C11orf87			112.42	39.7053	77.4628	42.2606	2.22431	12.689	5.33206	Intergenic	L2b|LINE|L2	-179894	NM_207645	399947	Hs.172982	NM_207645	ENSG00000185742	C11orf87	LOH11CR1A|NEURIM1	chromosome 11 open reading frame 87	protein-coding	0.002911	0.370182
chr11	111394121	111395122	DER_767	2.97	3.61	1.02	2.6	0.00371	0.0413	C11orf88	LAYN,BTG4,C11orf88,MIR34B,MIR34C	C11orf88	13.0721	26.0138	93.7707	16.0483	4.44862	9.70333	1.06641	intron (NM_001100388, intron 3 of 5)	L2c|LINE|L2	9111	NM_207430	399949	Hs.411600	NM_207430	ENSG00000183644	C11orf88	-	chromosome 11 open reading frame 88	protein-coding	0.002997	0.399202
chr11	111847770	111848771	DER_768	4.36	2.97	5.22	-2.25	0.00448	0.0459	DIXDC1	DLAT	DIXDC1	28.7586	23.2755	30.5774	4.27955	149.029	26.1244	66.1176	5' UTR (NM_033425, exon 1 of 16)	5' UTR (NM_033425, exon 1 of 16)	237	NM_033425	85458	Hs.655626	NM_033425	ENSG00000150764	DIXDC1	CCD1	DIX domain containing 1	protein-coding	0.072927	0.682635
chr11	112329516	112330517	DER_769	2.94	3.69	-0.7	4.39	0.000298	0.0102	C11orf34			74.5108	33.5441	34.6544	0.534944	2.22431	0.74641	1.06641	Intergenic	L1MEe|LINE|L1	-22939	NR_120559	101928823	Hs.126118	NR_120559	ENSG00000254968	LOC101928823	-	uncharacterized LOC101928823	ncRNA	0.004995	0.269461
chr11	117185966	117186967	DER_770	4.48	2.63	5.46	-2.82	0.00202	0.0293	BACE1	BACE1,CEP164	BACE1	13.0721	1.36915	22.4234	16.5833	202.412	55.2344	38.3909	exon (NM_012104, exon 1 of 9)	exon (NM_012104, exon 1 of 9)	506	NM_138972	23621	Hs.504003	NM_012104	ENSG00000186318	BACE1	ASP2|BACE|HSPC104	beta-site APP-cleaving enzyme 1	protein-coding	0.067932	0.715569
chr11	119210151	119211457	DER_771	4.37	2.92	5.26	-2.34	0.00228	0.0312	RNF26	MCAM,RNF26,LOC100499227,USP2	C1QTNF5	27.4513	12.3223	22.4234	10.6989	149.029	30.6028	68.2504	intron (NM_015645, intron 14 of 14)	CpG	789	NM_001278431	114902	Hs.632102	NM_015645	ENSG00000223953	C1QTNF5	CTRP5	C1q and tumor necrosis factor related protein 5	protein-coding	0.097243	0.729151
chr11	119234602	119235603	DER_772	2.75	0.32	3.81	-3.49	0.000862	0.0181	USP2	MCAM,RNF26,LOC100499227,C1QTNF5	USP2	1.30721	0.684574	2.03849	4.27955	31.1404	5.97128	47.9886	promoter-TSS (NM_171997)	promoter-TSS (NM_171997)	-210	NM_171997	9099	Hs.524085	NM_004205	ENSG00000036672	USP2	UBP41|USP9	ubiquitin specific peptidase 2	protein-coding	0.092907	0.671657
chr11	120199110	120200111	DER_773	2.66	3.33	0.33	3.01	0.00251	0.033	TMEM136	TMEM136,ARHGEF12	TMEM136	45.7522	28.7521	36.6929	2.67472	2.22431	4.47846	2.13283	intron (NM_174926, intron 2 of 3)	MLT1B|LTR|ERVL-MaLR	3772	NM_001198674	219902	Hs.643516	NM_174926	ENSG00000181264	TMEM136	-	transmembrane protein 136	protein-coding	0.006993	0.402196
chr11	121127662	121128663	DER_774	3.23	3.91	0.87	3.04	0.00224	0.031	SC5DL	SC5DL		71.8964	26.0138	6.11548	21.3977	2.22431	4.47846	5.33206	Intergenic	L2c|LINE|L2	-35226	NM_006918	6309	Hs.287749	NM_006918		SC5D	ERG3|S5DES|SC5DL	sterol-C5-desaturase	protein-coding	0.001998	0.357285
chr11	121314266	121315267	DER_775	3.63	4.28	1.51	2.78	0.000914	0.0187	SORL1	SORL1		43.1378	15.7452	130.464	32.0966	2.22431	9.70333	7.46489	Intergenic	LTR82B|LTR|ERVL	-8146	NM_003105	6653	Hs.368592	NM_003105	ENSG00000137642	SORL1	C11orf32|LR11|LRP9|SORLA|SorLA-1|gp250	sortilin-related receptor, L(DLR class) A repeats containing	protein-coding	0.011988	0.429142
chr11	121910731	121912176	DER_776	3.73	4.45	0.85	3.6	2.56e-05	0.00326	MIR125B1			26.1441	36.967	161.041	33.7015	2.22431	7.4641	3.19924	Intergenic	Intergenic	59099	NR_029671	406911		NR_029671	ENSG00000207971	MIR125B1	MIRN125B1|mir-125b-1	microRNA 125b-1	ncRNA	0.00692	0.355463
chr11	121967683	121968684	DER_777	3.63	4.36	0.49	3.87	3.31e-05	0.00367	MIR125B1	MIR125B1,MIRLET7A2,BLID	LOC399959	54.9027	45.8665	18.3464	41.7256	4.44862	2.98564	2.13283	intron (NR_024430, intron 3 of 3)	intron (NR_024430, intron 3 of 3)	2369	NR_029671	406911		NR_029671	ENSG00000207971	MIR125B1	MIRN125B1|mir-125b-1	microRNA 125b-1	ncRNA	0.010989	0.382236
chr11	121969123	121970762	DER_778	3.83	4.57	0.59	3.97	8.91e-06	0.00196	MIR125B1	MIRLET7A2,BLID	MIR125B1,LOC399959	98.0405	45.8665	83.5782	21.9327	2.22431	8.21051	1.06641	TTS (NR_029671)	TTS (NR_029671)	610	NR_029671	406911		NR_029671	ENSG00000207971	MIR125B1	MIRN125B1|mir-125b-1	microRNA 125b-1	ncRNA	0.012203	0.352439
chr11	122028324	122030450	DER_779	4.81	5.43	3.01	2.42	0.000309	0.0104	MIR100	MIR100,MIRLET7A2,BLID	LOC399959	132.028	101.317	130.464	56.704	15.5702	26.8708	13.8634	intron (NR_024430, intron 2 of 3)	intron (NR_024430, intron 2 of 3)	-6371	NR_029515	406892		NR_029515	ENSG00000207994	MIR100	MIRN100|miR-100	microRNA 100	ncRNA	0.01223	0.415609
chr11	122049155	122050156	DER_780	3.17	3.82	1.1	2.71	0.0026	0.0336	LOC399959	MIR100,MIRLET7A2	LOC399959	23.5297	23.9601	59.1163	28.352	2.22431	11.9426	2.13283	intron (NR_024430, intron 2 of 3)	MIRc|SINE|MIR	24115	NR_024430	399959	Hs.44098	NR_024430		MIR100HG	AGD1|lncRNA-N2	mir-100-let-7a-2 cluster host gene	ncRNA	0.010989	0.41018
chr11	122451285	122452286	DER_781	4.81	5.49	2.49	3	0.000615	0.015	UBASH3B			230.068	76.6723	57.0778	48.1449	2.22431	21.6459	14.9298	Intergenic	(CA)n|Simple_repeat|Simple_repeat	-74613	NM_032873	84959	Hs.444075	NM_032873	ENSG00000154127	UBASH3B	STS-1|STS1|TULA-2|TULA2|p70	ubiquitin associated and SH3 domain containing B	protein-coding	0.021978	0.462076
chr11	122988796	122989797	DER_782	4.05	4.72	1.86	2.86	0.00159	0.0256	HSPA8		ASAM	67.9748	30.8058	40.7699	64.1932	2.22431	17.9138	6.39848	intron (NM_024769, intron 1 of 6)	intron (NM_024769, intron 1 of 6)	-56253	NM_153201	3312	Hs.180414	NM_006597	ENSG00000109971	HSPA8	HEL-33|HEL-S-72p|HSC54|HSC70|HSC71|HSP71|HSP73|HSPA10|LAP-1|LAP1|NIP71	heat shock 70kDa protein 8	protein-coding	0.008991	0.431138
chr11	124621411	124622412	DER_783	4.42	2.75	5.36	-2.61	0.00181	0.0277	VSIG2	NRGN,ESAM,C11orf61	VSIG2	5.22883	26.6984	10.1925	12.8386	117.889	43.2918	101.309	intron (NM_014312, intron 1 of 6)	intron (NM_014312, intron 1 of 6)	198	NM_014312	23584	Hs.112377	NM_014312	ENSG00000019102	VSIG2	2210413P10Rik|CTH|CTXL	V-set and immunoglobulin domain containing 2	protein-coding	0.050949	0.658683
chr11	124919354	124920355	DER_784	3.55	4.23	1.2	3.03	0.000675	0.0158	SLC37A2	SLC37A2		20.9153	31.4904	61.1548	46.5401	4.44862	10.4497	2.13283	Intergenic	Intergenic	-13159	NM_001145290	219855	Hs.352661	NM_198277		SLC37A2	pp11662	solute carrier family 37 (glucose-6-phosphate transporter), member 2	protein-coding	0.002997	0.382236
chr11	125384051	125385052	DER_785	3.23	3.88	1.12	2.76	0.00249	0.0329	FEZ1	FEZ1		39.2162	22.5909	12.231	35.3063	8.89725	2.23923	3.19924	Intergenic	L1MB7|LINE|L1	-18345	NM_005103	9638	Hs.224008	NM_005103	ENSG00000149557	FEZ1	-	fasciculation and elongation protein zeta 1	protein-coding	0.011988	0.44511
chr11	125526609	125527610	DER_786	2.2	2.93	-0.7	3.63	0.00201	0.0293	ACRV1	ACRV1,CHEK1	CHEK1	27.4513	19.8526	53.0008	0.534944	2.22431	0.74641	1.06641	TTS (NM_001244846)	TTS (NM_001244846)	23684	NM_020107	56	Hs.169222	NM_001612	ENSG00000134940	ACRV1	D11S4365|SP-10|SPACA2	acrosomal vesicle protein 1	protein-coding	0.001998	0.310379
chr11	125845263	125846970	DER_787	3.49	4.16	1.32	2.84	0.00381	0.0418	DDX25		CDON	91.5045	42.4436	36.6929	10.1639	2.22431	16.421	1.06641	intron (NM_016952, intron 18 of 19)	intron (NM_016952, intron 18 of 19)	71855	NM_013264	29118	Hs.420263	NM_013264	ENSG00000109832	DDX25	GRTH	DEAD (Asp-Glu-Ala-Asp) box helicase 25	protein-coding	0.011131	0.362998
chr11	126275238	126276239	DER_788	3.66	2.3	4.52	-2.21	0.00407	0.0435	ST3GAL4	FLJ39051	ST3GAL4	13.0721	2.05372	28.5389	9.09404	62.2807	44.0382	45.8558	promoter-TSS (NM_001254759)	promoter-TSS (NM_001254759)	-339	NM_001254759	6484	Hs.591947	NM_006278	ENSG00000110080	ST3GAL4	CGS23|NANTA3|SAT3|SIAT4|SIAT4C|ST3GalIV|STZ	ST3 beta-galactoside alpha-2,3-sialyltransferase 4	protein-coding	0.013986	0.583832
chr11	126301200	126302201	DER_789	3.56	1.22	4.61	-3.39	2.99e-05	0.0035	ST3GAL4		KIRREL3	5.22883	10.9532	10.1925	0.534944	75.6266	46.2774	41.5901	intron (NM_001301097, intron 12 of 15)	G-rich|Low_complexity|Low_complexity	25623	NM_001254759	6484	Hs.591947	NM_006278	ENSG00000110080	ST3GAL4	CGS23|NANTA3|SAT3|SIAT4|SIAT4C|ST3GalIV|STZ	ST3 beta-galactoside alpha-2,3-sialyltransferase 4	protein-coding	0.023976	0.598802
chr11	127924363	127925975	DER_790	4.45	5.12	2.18	2.95	0.000459	0.0127	ETS1			28.7586	70.5111	110.079	86.1259	8.89725	20.1531	4.26565	Intergenic	Intergenic	467036	NM_005238	2113	Hs.369438	NM_005238	ENSG00000134954	ETS1	ETS-1|EWSR2|c-ets-1|p54	v-ets avian erythroblastosis virus E26 oncogene homolog 1	protein-coding	0.004342	0.391197
chr11	128079852	128080853	DER_791	2.67	3.37	0	3.38	0.00212	0.03	ETS1			1.30721	31.4904	40.7699	21.9327	2.22431	0.74641	3.19924	Intergenic	Intergenic	311853	NM_005238	2113	Hs.369438	NM_005238	ENSG00000134954	ETS1	ETS-1|EWSR2|c-ets-1|p54	v-ets avian erythroblastosis virus E26 oncogene homolog 1	protein-coding	0.004995	0.377246
chr11	128141874	128142875	DER_792	3.37	4.06	0.84	3.22	0.00014	0.00701	ETS1			35.2946	45.8665	71.3473	21.3977	2.22431	8.95692	2.13283	Intergenic	Intergenic	249831	NM_005238	2113	Hs.369438	NM_005238	ENSG00000134954	ETS1	ETS-1|EWSR2|c-ets-1|p54	v-ets avian erythroblastosis virus E26 oncogene homolog 1	protein-coding	0.006993	0.365269
chr11	128564093	128565094	DER_793	4.73	2.8	5.71	-2.91	0.00105	0.0202	FLI1		FLI1	27.4513	10.9532	4.07699	12.8386	246.899	52.2487	51.1878	intron (NM_002017, intron 1 of 8)	CpG	782	NM_001271010	2313	Hs.504281	NM_002017	ENSG00000151702	FLI1	EWSR2|SIC-1	Fli-1 proto-oncogene, ETS transcription factor	protein-coding	0.104895	0.725549
chr11	128768329	128769330	DER_794	3.27	3.87	1.6	2.27	0.00482	0.0476	C11orf45	KCNJ1,TP53AIP1,C11orf45	KCNJ5	43.1378	38.3361	38.7314	19.258	2.22431	9.70333	8.5313	TTS (NM_145013)	TTS (NM_145013)	6763	NM_145013	219833	Hs.689860	NM_145013	ENSG00000174370	C11orf45	-	chromosome 11 open reading frame 45	protein-coding	0.015984	0.434132
chr11	129061062	129062364	DER_795	4.33	4.97	2.34	2.63	0.001	0.0196	ARHGAP32		ARHGAP32	94.1189	67.0882	46.8854	56.1691	15.5702	17.9138	3.19924	intron (NM_001142685, intron 1 of 21)	intron (NM_001142685, intron 1 of 21)	380	NM_001142685	9743	Hs.440379	NM_014715	ENSG00000134909	ARHGAP32	GC-GAP|GRIT|PX-RICS|RICS|p200RhoGAP|p250GAP	Rho GTPase activating protein 32	protein-coding	0.006144	0.409056
chr11	129692693	129694225	DER_796	3.45	4.14	0.93	3.21	0.000195	0.0083	TMEM45B		TMEM45B	37.909	31.4904	44.8469	37.4461	2.22431	6.71769	4.26565	intron (NM_138788, intron 1 of 5)	intron (NM_138788, intron 1 of 5)	7718	NM_138788	120224	Hs.504301	NM_138788	ENSG00000151715	TMEM45B	-	transmembrane protein 45B	protein-coding	0.009791	0.43379
chr11	129709722	129710723	DER_797	2.25	2.95	-0.33	3.28	0.00222	0.0308	TMEM45B		TMEM45B	15.6865	20.5372	10.1925	15.5134	2.22431	2.23923	1.06641	intron (NM_138788, intron 1 of 5)	intron (NM_138788, intron 1 of 5)	24481	NM_138788	120224	Hs.504301	NM_138788	ENSG00000151715	TMEM45B	-	transmembrane protein 45B	protein-coding	0.007992	0.394212
chr11	132744059	132745060	DER_798	2.85	3.56	0.05	3.51	0.000151	0.00717	OPCML		OPCML	15.6865	47.2356	44.8469	13.3736	4.44862	1.49282	1.06641	intron (NM_002545, intron 1 of 6)	intron (NM_002545, intron 1 of 6)	68478	NM_002545	4978	Hs.4817	NM_002545	ENSG00000183715	OPCML	IGLON1|OBCAM|OPCM	opioid binding protein/cell adhesion molecule-like	protein-coding	0.006993	0.383234
chr11	134379404	134380405	DER_799	3.27	0.32	4.39	-4.07	2.44e-05	0.0032	LOC283177			1.30721	0.684574	2.03849	4.27955	22.2431	31.3492	76.7817	Intergenic	L3|LINE|CR1	73528	NR_033852	283177	Hs.504390	NR_033852		LOC283177	-	uncharacterized LOC283177	ncRNA	0.026973	0.608782
chr12	821355	822356	DER_800	3.11	3.77	0.99	2.78	0.00147	0.0244	WNK1	WNK1,NINJ2		37.909	20.5372	42.8084	25.1424	2.22431	8.95692	3.19924	Intergenic	Intergenic	-40234	NM_018979	65125	Hs.744906	NM_014823	ENSG00000060237	WNK1	HSAN2|HSN2|KDP|PPP1R167|PRKWNK1|PSK|p65	WNK lysine deficient protein kinase 1	protein-coding	0.018981	0.46008
chr12	1905676	1906677	DER_801	4.32	2.86	5.2	-2.35	0.00192	0.0287	LRTM2	LRTM2	CACNA2D4	10.4577	20.5372	16.3079	14.4435	100.094	44.7846	91.7115	intron (NM_172364, intron 35 of 37)	CpG	-23257	NM_001039029	654429	Hs.585579	NM_001039029	ENSG00000166159	LRTM2	-	leucine-rich repeats and transmembrane domains 2	protein-coding	0.094905	0.710579
chr12	2904465	2905466	DER_802	2.71	0.46	3.75	-3.29	0.00023	0.00922	FKBP4	NRIP2,ITFG2,LOC283440	FKBP4	7.84324	3.42287	2.03849	0.534944	46.7106	29.8564	15.9962	intron (NM_002014, intron 1 of 9)	CpG	857	NM_002014	2288	Hs.524183	NM_002014	ENSG00000004478	FKBP4	FKBP51|FKBP52|FKBP59|HBI|Hsp56|PPIase|p52	FK506 binding protein 4	protein-coding	0.114885	0.752495
chr12	4637571	4638572	DER_803	2.3	3.02	-0.51	3.52	0.0023	0.0314	C12orf4	RAD51AP1	C12orf4	35.2946	17.1143	53.0008	0.534944	2.22431	1.49282	1.06641	intron (NM_020374, intron 4 of 13)	(CA)n|Simple_repeat|Simple_repeat	9603	NM_020374	57102	Hs.302977	NM_020374	ENSG00000047621	C12orf4	-	chromosome 12 open reading frame 4	protein-coding	0.000999	0.319361
chr12	6492176	6494383	DER_804	5.55	4.16	6.41	-2.26	0.00478	0.0474	LTBR	SCNN1A,TNFRSF1A	LTBR	37.909	25.3292	30.5774	44.4003	326.974	111.962	126.903	promoter-TSS (NM_002342)	promoter-TSS (NM_002342)	80	NM_002342	4055	Hs.1116	NM_002342	ENSG00000111321	LTBR	CD18|D12S370|LT-BETA-R|TNF-R-III|TNFCR|TNFR-RP|TNFR2-RP|TNFR3|TNFRSF3	lymphotoxin beta receptor (TNFR superfamily, member 3)	protein-coding	0.043951	0.646739
chr12	6601789	6602790	DER_805	4.51	5.13	2.72	2.41	0.00269	0.0342	MRPL51	TAPBPL,NCAPD2,CD27,LOC678655,VAMP1,GAPDH,SCARNA10	MRPL51	64.0531	74.6186	44.8469	82.9163	11.1216	21.6459	12.797	exon (NM_016497, exon 1 of 3)	exon (NM_016497, exon 1 of 3)	182	NM_016497	51258	Hs.55847	NM_016497		MRPL51	CDA09|HSPC241|MRP64|bMRP64	mitochondrial ribosomal protein L51	protein-coding	0.042957	0.515968
chr12	6981905	6983304	DER_806	4.37	2.49	5.35	-2.86	0.00359	0.0405	SPSB2	RPL13P5,LEPREL2,USP5,DSTNP2,ENO2,TPI1,LRRC23,CDCA3,GNB3	SPSB2	1.30721	2.7383	14.2695	20.3279	162.375	47.0238	59.7191	promoter-TSS (NM_001146316)	promoter-TSS (NM_001146316)	-83	NM_032641	84727	Hs.479856	NM_032641	ENSG00000111671	SPSB2	GRCC9|SSB2	splA/ryanodine receptor domain and SOCS box containing 2	protein-coding	0.058613	0.632143
chr12	7592302	7593303	DER_807	3.7	1.45	4.73	-3.28	0.000731	0.0165	CD163L1		CD163L1	2.61441	10.9532	2.03849	5.34944	88.9725	8.21051	68.2504	intron (NM_174941, intron 2 of 19)	CpG	3979	NM_174941	283316	Hs.631727	NM_174941	ENSG00000177675	CD163L1	CD163B|M160	CD163 molecule-like 1	protein-coding	0.086913	0.591816
chr12	7978437	7979897	DER_808	3.78	4.45	1.51	2.94	0.00204	0.0294	NANOG	NANOG	SLC2A14	56.2099	20.5372	20.3849	58.8438	2.22431	8.21051	8.5313	intron (NM_001286233, intron 12 of 15)	intron (NM_001286233, intron 12 of 15)	37175	NM_001297698	79923	Hs.635882	NM_024865		NANOG	-	Nanog homeobox	protein-coding	0.009589	0.412731
chr12	8043465	8044466	DER_809	3.98	4.58	2.36	2.21	0.00479	0.0474	SLC2A14	SLC2A3,SLC2A14		49.6739	35.5978	126.387	40.1208	2.22431	20.8995	12.797	promoter-TSS (NM_001286237)	promoter-TSS (NM_001286237)	-173	NM_001286237	144195	Hs.655169	NM_153449	ENSG00000173262	SLC2A14	GLUT14|SLC2A3P3	solute carrier family 2 (facilitated glucose transporter), member 14	protein-coding	0.022977	0.471058
chr12	8218673	8219674	DER_810	3.31	3.91	1.64	2.27	0.00347	0.0398	C3AR1	FOXJ2,NECAP1	C3AR1	24.8369	45.8665	46.8854	24.0725	11.1216	8.95692	2.13283	promoter-TSS (NM_004054)	promoter-TSS (NM_004054)	-218	NM_004054	719	Hs.591148	NM_004054	ENSG00000171860	C3AR1	AZ3B|C3AR|HNFAG09	complement component 3a receptor 1	protein-coding	0.003996	0.378244
chr12	8379997	8380998	DER_811	2.82	0.75	3.83	-3.08	0.000479	0.013	FAM90A1	FAM66C,LOC653113	FAM90A1	1.30721	6.84574	2.03849	3.20966	35.589	24.6315	33.0588	promoter-TSS (NM_018088)	promoter-TSS (NM_018088)	-283	NM_018088	55138	Hs.196086	NM_018088	ENSG00000171847	FAM90A1	-	family with sequence similarity 90, member A1	protein-coding	0.031968	0.616766
chr12	9042968	9043969	DER_812	2.9	3.62	0.09	3.53	0.000486	0.0131	PHC1	PHC1		45.7522	19.8526	16.3079	21.3977	2.22431	4.47846	1.06641	Intergenic	Intergenic	-23848	NM_004426	1911	Hs.744902	NM_004426	ENSG00000111752	PHC1	EDR1|HPH1|MCPH11|RAE28	polyhomeotic homolog 1 (Drosophila)	protein-coding	0.014985	0.403194
chr12	10022069	10023070	DER_813	4.17	4.83	2.03	2.8	0.00131	0.0229	CLEC2B	KLRF1,KLRF2	CLEC2B	83.6612	50.6585	16.3079	62.0535	11.1216	10.4497	6.39848	promoter-TSS (NM_005127)	promoter-TSS (NM_005127)	-111	NM_005127	9976	Hs.85201	NM_005127		CLEC2B	AICL|CLECSF2|HP10085|IFNRG1	C-type lectin domain family 2, member B	protein-coding	0.00999	0.353293
chr12	10077935	10078936	DER_814	3.16	3.87	0.41	3.46	0.00105	0.0201	CLEC2A	KLRF2,CLEC12A	CLEC2A	19.6081	40.3899	10.1925	35.3063	2.22431	6.71769	1.06641	intron (NM_207375, intron 2 of 4)	LOR1a|LTR|ERV1	6545	NM_207375	387836	Hs.527665	NM_207375	ENSG00000188393	CLEC2A	INPE5792|KACL|PILAR|UNQ5792	C-type lectin domain family 2, member A	protein-coding	0.004995	0.363273
chr12	11324569	11325570	DER_815	2.75	3.48	-0.18	3.65	0.000277	0.00994	PRR4	PRR4,PRH1,TAS2R30,TAS2R42	LOC100129361	45.7522	32.175	40.7699	4.81449	2.22431	2.98564	1.06641	promoter-TSS (NM_001291315)	promoter-TSS (NM_001291315)	-845	NR_037918	100533464	Hs.732031	NR_037918	ENSG00000275778	PRH1-PRR4	PRH1	PRH1-PRR4 readthrough	ncRNA	0.012987	0.354291
chr12	12200711	12201712	DER_816	3.67	4.42	0.22	4.2	7.97e-06	0.0019	BCL2L14	BCL2L14		87.5829	58.1888	99.8862	6.41932	2.22431	3.73205	2.13283	Intergenic	(TG)n|Simple_repeat|Simple_repeat	-22667	NM_138723	79370	Hs.210343	NM_030766	ENSG00000121380	BCL2L14	BCLG	BCL2-like 14 (apoptosis facilitator)	protein-coding	0.006993	0.444112
chr12	12502863	12503864	DER_817	4.69	2.32	5.75	-3.43	8.45e-05	0.00551	MANSC1	LOH12CR2,LOH12CR1	MANSC1	5.22883	15.7452	8.15397	10.6989	235.777	35.0813	78.9145	promoter-TSS (NM_018050)	promoter-TSS (NM_018050)	-194	NM_018050	54682	Hs.591145	NM_018050	ENSG00000111261	MANSC1	9130403P13Rik|LOH12CR3	MANSC domain containing 1	protein-coding	0.064935	0.597804
chr12	13253863	13254864	DER_818	5.7	4.05	6.64	-2.58	0.00433	0.0449	GSG1	GSG1	GSG1	53.5955	28.0675	8.15397	35.3063	384.806	70.1626	185.556	intron (NM_001206842, intron 1 of 5)	CpG	2267	NM_001206842	83445	Hs.240053	NM_031289	ENSG00000111305	GSG1	-	germ cell associated 1	protein-coding	0.081918	0.659681
chr12	13326424	13327857	DER_819	3.91	4.53	2.03	2.5	0.000497	0.0133	EMP1	EMP1		52.2883	54.0813	128.425	26.2122	4.44862	14.1818	9.59772	Intergenic	Intergenic	-22462	NM_001423	2012	Hs.719042	NM_001423		EMP1	CL-20|EMP-1|TMP	epithelial membrane protein 1	protein-coding	0.007676	0.43166
chr12	14425424	14427365	DER_820	5.3	5.9	3.57	2.34	0.00143	0.0241	ATF7IP			164.708	90.3638	146.772	119.827	17.7945	46.2774	20.2618	Intergenic	MIRb|SINE|MIR	-92172	NM_001286514	55729	Hs.504856	NM_018179	ENSG00000171681	ATF7IP	AM|ATF-IP|MCAF|MCAF1|p621	activating transcription factor 7 interacting protein	protein-coding	0.012365	0.432544
chr12	14537561	14538562	DER_821	2.78	3.47	0.36	3.11	0.00112	0.0209	ATF7IP		ATF7IP	15.6865	35.5978	16.3079	21.9327	6.67294	0.74641	1.06641	promoter-TSS (NM_181352)	promoter-TSS (NM_181352)	63	NM_181352	55729	Hs.504856	NM_018179	ENSG00000171681	ATF7IP	AM|ATF-IP|MCAF|MCAF1|p621	activating transcription factor 7 interacting protein	protein-coding	0.001998	0.361277
chr12	14574777	14575778	DER_822	2.66	3.41	-0.7	4.11	0.000645	0.0154	ATF7IP		ATF7IP	58.8243	26.6984	34.6544	0.534944	2.22431	0.74641	1.06641	intron (NM_181352, intron 1 of 14)	(CA)n|Simple_repeat|Simple_repeat	37279	NM_181352	55729	Hs.504856	NM_018179	ENSG00000171681	ATF7IP	AM|ATF-IP|MCAF|MCAF1|p621	activating transcription factor 7 interacting protein	protein-coding	0.000999	0.324351
chr12	14666662	14668766	DER_823	4.81	5.48	2.59	2.89	0.000837	0.0178	PLBD1		PLBD1	77.1252	63.6654	91.7322	115.548	2.22431	21.6459	17.0626	intron (NM_024829, intron 6 of 10)	FLAM_C|SINE|Alu	-52952	NR_120465	101928290	Hs.131933	NR_120465	ENSG00000256751	PLBD1-AS1	-	PLBD1 antisense RNA 1	ncRNA	0.012357	0.40095
chr12	14956691	14957692	DER_824	3.1	3.8	0.43	3.38	0.000414	0.0121	C12orf60	WBP11,H2AFJ,HIST4H4,ART4	C12orf60,C12orf69	36.6018	15.7452	30.5774	32.0966	2.22431	5.22487	2.13283	promoter-TSS (NM_016312)	promoter-TSS (NM_016312)	685	NM_175874	144608	Hs.659951	NM_175874		C12orf60	-	chromosome 12 open reading frame 60	protein-coding	0.026973	0.377246
chr12	15780515	15782774	DER_825	3.87	4.49	2.08	2.41	0.000844	0.0178	PTPRO		EPS8	28.7586	75.9877	114.156	26.2122	8.89725	9.70333	9.59772	intron (NM_004447, intron 18 of 20)	intron (NM_004447, intron 18 of 20)	82366	NM_030669	5800	Hs.160871	NM_002848	ENSG00000151490	PTPRO	GLEPP1|NPHS6|PTP-OC|PTP-U2|PTPROT|PTPU2|R-PTP-O	protein tyrosine phosphatase, receptor type, O	protein-coding	0.005312	0.34292
chr12	16108591	16109592	DER_826	3.22	3.98	-0.51	4.48	1.83e-05	0.00279	DERA		DERA	16.9937	30.1213	46.8854	38.5159	2.22431	1.49282	1.06641	intron (NM_015954, intron 1 of 8)	intron (NM_015954, intron 1 of 8)	44985	NM_001300779	51071	Hs.39429	NM_015954	ENSG00000023697	DERA	CGI-26|DEOC	deoxyribose-phosphate aldolase (putative)	protein-coding	0.006993	0.359281
chr12	16740190	16741191	DER_827	3.27	3.96	0.84	3.12	0.000268	0.00985	LMO3		LMO3	52.2883	34.2287	75.4243	13.3736	2.22431	8.95692	2.13283	intron (NR_045013, intron 3 of 4)	intron (NR_045013, intron 3 of 4)	17623	NM_001243611	55885	Hs.504908	NM_018640	ENSG00000048540	LMO3	RBTN3|RBTNL2|RHOM3|Rhom-3	LIM domain only 3 (rhombotin-like 2)	protein-coding	0.004995	0.330339
chr12	17320089	17321090	DER_828	3.19	3.89	0.62	3.27	0.000507	0.0134	LOC728622			53.5955	30.8058	110.079	3.20966	2.22431	5.22487	3.19924	Intergenic	Intergenic	178908	NR_036619	728622	Hs.741380	NR_036619		SKP1P2	SKP1B|p19B	S-phase kinase-associated protein 1 pseudogene 2	pseudo	0.005994	0.38523
chr12	17901242	17902243	DER_829	2.46	3.19	-0.51	3.69	0.000374	0.0114	RERGL			39.2162	11.6378	36.6929	9.62899	2.22431	1.49282	1.06641	Intergenic	Intergenic	75509	NR_039770	100616279		NR_039770		MIR3974	-	microRNA 3974	ncRNA	0.001998	0.291417
chr12	18096269	18097270	DER_830	2.52	3.19	0.31	2.88	0.00431	0.0449	RERGL			23.5297	23.2755	14.2695	16.0483	2.22431	5.97128	1.06641	Intergenic	Intergenic	146358	NR_104413	79785	Hs.732831	NM_024730	ENSG00000111404	RERGL	-	RERG/RAS-like	protein-coding	0.007992	0.345309
chr12	18414322	18415323	DER_831	3.94	4.56	2.15	2.4	0.000988	0.0195	PIK3C2G		PIK3C2G	61.4387	40.3899	65.2318	44.4003	11.1216	11.9426	7.46489	intron (NM_001288772, intron 1 of 32)	intron (NM_001288772, intron 1 of 32)	348	NM_001288772	5288	Hs.22500	NM_004570	ENSG00000139144	PIK3C2G	PI3K-C2-gamma|PI3K-C2GAMMA	phosphatidylinositol-4-phosphate 3-kinase, catalytic subunit type 2 gamma	protein-coding	0.010989	0.377246
chr12	18539461	18540462	DER_832	3.2	3.84	1.28	2.56	0.00321	0.0377	PIK3C2G		PIK3C2G	35.2946	36.967	36.6929	22.4676	2.22431	12.689	3.19924	intron (NM_001288772, intron 14 of 32)	L2c|LINE|L2	125487	NM_001288772	5288	Hs.22500	NM_004570	ENSG00000139144	PIK3C2G	PI3K-C2-gamma|PI3K-C2GAMMA	phosphatidylinositol-4-phosphate 3-kinase, catalytic subunit type 2 gamma	protein-coding	0.007992	0.378244
chr12	19248543	19249544	DER_833	2.4	3.08	0.12	2.96	0.00145	0.0242	PLEKHA5	PLEKHA5		27.4513	19.1681	30.5774	9.62899	2.22431	1.49282	3.19924	Intergenic	AluJo|SINE|Alu	-33583	NM_019012	54477	Hs.188614	NM_019012	ENSG00000052126	PLEKHA5	PEPP-2|PEPP2	pleckstrin homology domain containing, family A member 5	protein-coding	0.007992	0.386228
chr12	19562983	19563984	DER_834	3.01	3.65	1.05	2.6	0.00281	0.035	AEBP2	AEBP2		45.7522	17.1143	57.0778	14.9784	2.22431	9.70333	3.19924	Intergenic	Intergenic	-29125	NM_001114176	121536	Hs.126497	NM_153207	ENSG00000139154	AEBP2	-	AE binding protein 2	protein-coding	0.014985	0.431138
chr12	19584594	19585595	DER_835	4.74	5.49	1.45	4.03	1.12e-05	0.00216	AEBP2	AEBP2		57.5171	87.6255	57.0778	121.432	2.22431	10.4497	6.39848	Intergenic	LTR88b|LTR|Gypsy?	-7514	NM_001114176	121536	Hs.126497	NM_153207	ENSG00000139154	AEBP2	-	AE binding protein 2	protein-coding	0.007992	0.434132
chr12	19592142	19593143	DER_836	4.2	2.41	5.17	-2.75	0.000429	0.0123	AEBP2		AEBP2	20.9153	5.47659	22.4234	6.95427	144.58	32.0956	57.5863	promoter-TSS (NM_153207)	promoter-TSS (NM_153207)	34	NM_153207	121536	Hs.126497	NM_153207	ENSG00000139154	AEBP2	-	AE binding protein 2	protein-coding	0.113886	0.735529
chr12	20720075	20721076	DER_837	3.02	3.75	-0.02	3.77	0.000247	0.00948	SLCO1C1		PDE3A	75.818	26.6984	14.2695	10.1639	2.22431	2.23923	2.13283	intron (NM_000921, intron 2 of 15)	intron (NM_000921, intron 2 of 15)	-4223	NM_001244683	5139	Hs.386791	NM_000921	ENSG00000172572	PDE3A	CGI-PDE|CGI-PDE A|CGI-PDE-A|HTNB	phosphodiesterase 3A, cGMP-inhibited	protein-coding	0.001998	0.307385
chr12	23127653	23128654	DER_838	3	3.66	0.83	2.83	0.00259	0.0335	ETNK1			31.373	17.7989	48.9238	23.5375	2.22431	10.4497	1.06641	Intergenic	Intergenic	-200417	NR_120471	101928441	Hs.129111	NR_120471	ENSG00000256321	LOC101928441	-	uncharacterized LOC101928441	ncRNA	0.002997	0.367265
chr12	23717094	23718095	DER_839	3.44	4.12	1.16	2.95	0.00213	0.0301	SOX5		SOX5	14.3793	29.4367	55.0393	45.4702	2.22431	12.689	2.13283	intron (NM_152989, intron 13 of 17)	intron (NM_152989, intron 13 of 17)	19952	NM_178010	6660	Hs.657542	NM_006940	ENSG00000134532	SOX5	L-SOX5|L-SOX5B|L-SOX5F	SRY box 5	protein-coding	0.011988	0.359281
chr12	24715626	24716627	DER_840	3.32	1.47	4.3	-2.83	0.00238	0.032	SOX5	SOX5,C12orf67		7.84324	13.0069	2.03849	2.13977	88.9725	14.1818	25.5939	promoter-TSS (NM_001261414)	promoter-TSS (NM_001261414)	-743	NM_001261414	6660	Hs.657542	NM_006940	ENSG00000134532	SOX5	L-SOX5|L-SOX5B|L-SOX5F	SRY box 5	protein-coding	0.077922	0.62475
chr12	25205399	25206400	DER_841	3.49	4.17	1.17	3	0.000372	0.0114	LRMP		LRMP	28.7586	50.6585	67.2703	28.887	2.22431	11.1962	3.19924	intron (NM_001204126, intron 1 of 19)	intron (NM_001204126, intron 1 of 19)	718	NM_001204126	4033	Hs.124922	NM_006152	ENSG00000118308	LRMP	JAW1	lymphoid-restricted membrane protein	protein-coding	0.011988	0.391218
chr12	25206420	25209685	DER_842	5.2	5.88	2.77	3.12	0.000172	0.0077	LRMP		LRMP	141.178	154.714	150.849	94.1501	2.22431	39.5597	9.59772	intron (NM_001204126, intron 1 of 19)	intron (NM_001204126, intron 1 of 19)	2871	NM_001204126	4033	Hs.124922	NM_006152	ENSG00000118308	LRMP	JAW1	lymphoid-restricted membrane protein	protein-coding	0.007351	0.357012
chr12	25486703	25487704	DER_843	2.69	3.42	-0.33	3.75	0.00014	0.00701	KRAS			30.0658	13.6915	71.3473	12.3037	2.22431	2.23923	1.06641	Intergenic	AluSx1|SINE|Alu	-83338	NM_033360	3845	Hs.505033	NM_004985	ENSG00000133703	KRAS	C-K-RAS|CFC2|K-RAS2A|K-RAS2B|K-RAS4A|K-RAS4B|KI-RAS|KRAS1|KRAS2|NS|NS3|RALD|RASK2	Kirsten rat sarcoma viral oncogene homolog	protein-coding	0.008991	0.356287
chr12	25806350	25807351	DER_844	3.42	1.94	4.31	-2.38	0.00164	0.0261	IFLTD1	IFLTD1		10.4577	12.3223	10.1925	4.27955	73.4023	30.6028	28.7931	Intergenic	Intergenic	-5354	NM_001145727	160492	Hs.44647	NM_152590	ENSG00000152936	LMNTD1	IFLTD1|PAS1C1	lamin tail domain containing 1	protein-coding	0.011988	0.447106
chr12	27496044	27497045	DER_845	3.03	3.76	-0.04	3.8	4.36e-05	0.0041	ARNTL2		ARNTL2	26.1441	37.6516	50.9623	19.7929	2.22431	3.73205	1.06641	intron (NM_001248003, intron 1 of 14)	intron (NM_001248003, intron 1 of 14)	10757	NM_001248003	56938	Hs.445447	NM_020183	ENSG00000029153	ARNTL2	BMAL2|CLIF|MOP9|PASD9|bHLHe6	aryl hydrocarbon receptor nuclear translocator-like 2	protein-coding	0.006993	0.354291
chr12	28186772	28187773	DER_846	3.34	4.05	0.59	3.46	0.000185	0.00804	PTHLH			23.5297	28.0675	79.5012	33.1665	2.22431	8.21051	1.06641	Intergenic	MER81|DNA|hAT-Blackjack	-62356	NM_198965	5744	Hs.591159	NM_002820	ENSG00000087494	PTHLH	BDE2|HHM|PLP|PTHR|PTHRP	parathyroid hormone-like hormone	protein-coding	0.001998	0.403194
chr12	31672001	31673002	DER_847	2.95	3.68	-0.04	3.72	0.000101	0.00601	DENND5B		DENND5B	18.3009	38.3361	44.8469	20.8628	2.22431	3.73205	1.06641	intron (NM_001308339, intron 1 of 22)	intron (NM_001308339, intron 1 of 22)	-70356	NR_046909	100874249	Hs.627628	NR_046909	ENSG00000255867	DENND5B-AS1	-	DENND5B antisense RNA 1	ncRNA	0.002997	0.361277
chr12	32871249	32872250	DER_848	3.25	3.87	1.44	2.43	0.00478	0.0474	YARS2	YARS2	DNM1L	23.5297	40.3899	42.8084	26.2122	2.22431	13.4354	4.26565	intron (NM_001278465, intron 8 of 19)	intron (NM_001278465, intron 8 of 19)	37138	NM_001040436	51067	Hs.505231	NM_015936	ENSG00000139131	YARS2	CGI-04|MLASA2|MT-TYRRS|TYRRS	tyrosyl-tRNA synthetase 2, mitochondrial	protein-coding	0.007992	0.39521
chr12	38921454	38922455	DER_849	2.75	3.48	-0.18	3.65	0.000301	0.0103	ALG10B			41.8306	23.2755	73.3858	3.74461	2.22431	2.98564	1.06641	Intergenic	(TG)n|Simple_repeat|Simple_repeat	211397	NM_001013620	144245	Hs.259305	NM_001013620	ENSG00000175548	ALG10B	ALG10|KCR1	ALG10B, alpha-1,2-glucosyltransferase	protein-coding	0.004995	0.353293
chr12	38982160	38983161	DER_850	2.73	3.41	0.31	3.1	0.00103	0.02	ALG10B			14.3793	32.175	59.1163	12.8386	2.22431	5.97128	1.06641	Intergenic	Intergenic	272103	NM_001013620	144245	Hs.259305	NM_001013620	ENSG00000175548	ALG10B	ALG10|KCR1	ALG10B, alpha-1,2-glucosyltransferase	protein-coding	0.007992	0.363273
chr12	40421706	40422707	DER_851	2.83	3.55	-0.04	3.59	0.000188	0.00807	SLC2A13		SLC2A13	26.1441	24.6447	34.6544	21.3977	2.22431	3.73205	1.06641	exon (NM_052885, exon 3 of 10)	exon (NM_052885, exon 3 of 10)	77455	NM_052885	114134	Hs.558595	NM_052885	ENSG00000151229	SLC2A13	HMIT	solute carrier family 2 (facilitated glucose transporter), member 13	protein-coding	0.008991	0.303393
chr12	40499188	40500189	DER_852	4.21	2.46	5.16	-2.7	0.00359	0.0405	SLC2A13		SLC2A13	32.6802	10.9532	2.03849	4.27955	162.375	31.3492	42.6565	promoter-TSS (NM_052885)	promoter-TSS (NM_052885)	-27	NM_052885	114134	Hs.558595	NM_052885	ENSG00000151229	SLC2A13	HMIT	solute carrier family 2 (facilitated glucose transporter), member 13	protein-coding	0.115884	0.726547
chr12	41223337	41224338	DER_853	3.89	4.65	0.2	4.45	5.49e-06	0.00169	CNTN1		CNTN1	15.6865	63.6654	97.8477	54.0293	2.22431	5.22487	1.06641	intron (NM_001256064, intron 1 of 15)	intron (NM_001256064, intron 1 of 15)	2097	NM_001256064	1272	Hs.143434	NM_001843	ENSG00000018236	CNTN1	F3|GP135|MYPCN	contactin 1	protein-coding	0.003996	0.355289
chr12	41709772	41710773	DER_854	2.17	2.87	-0.51	3.38	0.00248	0.0328	PDZRN4		PDZRN4	19.6081	22.5909	55.0393	1.06989	2.22431	1.49282	1.06641	intron (NM_001164595, intron 3 of 9)	(TG)n|Simple_repeat|Simple_repeat	-121269	NM_013377	29951	Hs.380044	NM_013377	ENSG00000165966	PDZRN4	LNX4|SAMCAP3L	PDZ domain containing ring finger 4	protein-coding	0.002997	0.355289
chr12	42325929	42326930	DER_855	3.95	2.3	4.88	-2.58	0.00459	0.0465	GXYLT1			11.7649	18.4835	2.03849	7.48921	135.683	22.3923	36.258	Intergenic	Intergenic	212244	NM_001099650	283464	Hs.259347	NM_173601	ENSG00000151233	GXYLT1	GLT8D3	glucoside xylosyltransferase 1	protein-coding	0.04995	0.561876
chr12	43355726	43357280	DER_856	3.66	4.34	1.32	3.02	0.000711	0.0162	PRICKLE1			35.2946	55.4505	91.7322	28.352	2.22431	16.421	1.06641	Intergenic	Intergenic	-316203	NR_110042	101927058	Hs.434238	NR_110042	ENSG00000257510	LOC101927058	-	uncharacterized LOC101927058	ncRNA	0.002574	0.335691
chr12	44205875	44206876	DER_857	3.62	4.28	1.44	2.84	0.0021	0.0299	TWF1	TMEM117,TWF1		45.7522	31.4904	30.5774	44.9353	2.22431	2.23923	11.7305	Intergenic	Intergenic	-6197	NM_001242397	5756	Hs.189075	NM_002822	ENSG00000151239	TWF1	A6|PTK9	twinfilin actin binding protein 1	protein-coding	0.00999	0.434132
chr12	46501229	46502230	DER_858	3.67	4.32	1.63	2.69	0.000765	0.0169	SRSF2IP			30.0658	32.175	99.8862	39.0509	13.3459	7.4641	1.06641	Intergenic	HAL1|LINE|L1	-117328	NM_004719	9169	Hs.210367	NM_004719	ENSG00000139218	SCAF11	CASP11|SFRS2IP|SIP1|SRRP129|SRSF2IP	SR-related CTD-associated factor 11	protein-coding	0.004995	0.352295
chr12	46518441	46519442	DER_859	2.83	3.56	-0.33	3.89	6.19e-05	0.00479	SRSF2IP			41.8306	25.3292	61.1548	8.5591	2.22431	2.23923	1.06641	Intergenic	Intergenic	-134540	NM_004719	9169	Hs.210367	NM_004719	ENSG00000139218	SCAF11	CASP11|SFRS2IP|SIP1|SRRP129|SRSF2IP	SR-related CTD-associated factor 11	protein-coding	0.014985	0.40519
chr12	46761235	46762236	DER_860	2.91	3.65	-0.33	3.98	9.96e-05	0.00596	SLC38A2		SLC38A2	22.2225	53.3968	22.4234	15.5134	2.22431	2.23923	1.06641	intron (NM_001307936, intron 3 of 14)	AluJr|SINE|Alu	4910	NM_001307936	54407	Hs.221847	NM_018976	ENSG00000134294	SLC38A2	ATA2|PRO1068|SAT2|SNAT2	solute carrier family 38, member 2	protein-coding	0.004995	0.434132
chr12	46971044	46972045	DER_861	3.72	4.44	0.85	3.59	3.87e-05	0.00396	SLC38A2			69.282	33.5441	48.9238	39.5858	2.22431	7.4641	3.19924	intron (NR_125377, intron 3 of 3)	intron (NR_125377, intron 3 of 3)	193654	NR_125381	100288798	Hs.525922	NR_125377		LOC100288798	-	uncharacterized LOC100288798	ncRNA	0.006993	0.382236
chr12	47053359	47055232	DER_862	4.64	5.29	2.63	2.66	0.00103	0.02	SLC38A4			40.5234	109.532	67.2703	89.8705	11.1216	21.6459	10.6641	Intergenic	Intergenic	165485	NM_018018	55089	Hs.446077	NM_018018	ENSG00000139209	SLC38A4	ATA3|NAT3|PAAT|SNAT4	solute carrier family 38, member 4	protein-coding	0.006407	0.368196
chr12	47096128	47097129	DER_863	4.39	5.03	2.42	2.61	0.00247	0.0328	SLC38A4			37.909	78.726	53.0008	80.2416	4.44862	23.1387	10.6641	Intergenic	Intergenic	123152	NM_018018	55089	Hs.446077	NM_018018	ENSG00000139209	SLC38A4	ATA3|NAT3|PAAT|SNAT4	solute carrier family 38, member 4	protein-coding	0.010989	0.444112
chr12	47181884	47183420	DER_864	4.21	4.83	2.4	2.43	0.00228	0.0312	SLC38A4	SLC38A4	SLC38A4	43.1378	64.3499	77.4628	60.4486	13.3459	22.3923	3.19924	intron (NM_018018, intron 3 of 16)	intron (NM_018018, intron 3 of 16)	37128	NM_018018	55089	Hs.446077	NM_018018	ENSG00000139209	SLC38A4	ATA3|NAT3|PAAT|SNAT4	solute carrier family 38, member 4	protein-coding	0.005859	0.387118
chr12	47489834	47490835	DER_865	2.77	3.45	0.41	3.03	0.00171	0.0267	AMIGO2	AMIGO2		10.4577	23.9601	83.5782	14.4435	2.22431	6.71769	1.06641	intron (NM_138371, intron 1 of 3)	L2b|LINE|L2	-16600	NM_181847	347902	Hs.121520	NM_181847	ENSG00000139211	AMIGO2	ALI1|AMIGO-2|DEGA	adhesion molecule with Ig-like domain 2	protein-coding	0.004995	0.311377
chr12	48152331	48153637	DER_866	5.24	3.51	6.19	-2.67	0.00288	0.0355	RAPGEF3	RAPGEF3,SLC48A1,ENDOU	RAPGEF3	26.1441	32.175	2.03849	23.5375	202.412	89.5692	175.958	promoter-TSS (NM_001098531)	promoter-TSS (NM_001098531)	-95	NM_001098531	10411	Hs.8578	NM_006105	ENSG00000079337	RAPGEF3	CAMP-GEFI|EPAC|EPAC1|HSU79275|bcm910	Rap guanine nucleotide exchange factor 3	protein-coding	0.058959	0.664881
chr12	48276291	48277292	DER_867	3.88	1.81	4.9	-3.09	0.000172	0.0077	VDR	VDR	VDR	7.84324	14.3761	2.03849	4.81449	95.6454	44.0382	56.5199	intron (NM_000376, intron 1 of 9)	intron (NM_000376, intron 1 of 9)	22023	NM_001017536	7421	Hs.524368	NM_000376	ENSG00000111424	VDR	NR1I1|PPP1R163	vitamin D (1,25- dihydroxyvitamin D3) receptor	protein-coding	0.01998	0.593812
chr12	49741186	49742187	DER_868	2.88	0.99	3.87	-2.87	0.000955	0.0191	DNAJC22	LOC100335030,TROAP,SPATS2,C1QL4	DNAJC22	1.30721	10.9532	4.07699	2.13977	33.3647	36.5741	28.7931	5' UTR (NM_001304944, exon 2 of 4)	5' UTR (NM_001304944, exon 2 of 4)	986	NM_001304944	79962	Hs.659300	NM_024902	ENSG00000178401	DNAJC22	wus	DnaJ (Hsp40) homolog, subfamily C, member 22	protein-coding	0.037962	0.587824
chr12	50184688	50185689	DER_869	2.61	0.04	3.68	-3.64	8.3e-05	0.00547	NCKAP5L	TMBIM6,LOC100286844	NCKAP5L	1.30721	4.10744	2.03849	1.60483	44.4862	19.4067	21.3283	3' UTR (NM_001037806, exon 13 of 13)	3' UTR (NM_001037806, exon 13 of 13)	37020	NM_001037806	57701	Hs.143067	NM_001037806	ENSG00000167566	NCKAP5L	FP1193|KIAA1602	NCK-associated protein 5-like	protein-coding	0.034965	0.629741
chr12	51006979	51008847	DER_870	4.06	4.72	1.87	2.85	0.000524	0.0138	DIP2B		DIP2B	50.9811	54.7659	65.2318	55.0992	2.22431	14.9282	8.5313	intron (NM_173602, intron 1 of 37)	L2|LINE|L2	109145	NM_173602	57609	Hs.505516	NM_020849	ENSG00000066084	DIP2B	-	disco-interacting protein 2 homolog B	protein-coding	0.006959	0.405029
chr12	51317632	51318633	DER_871	3.47	4.15	1.06	3.09	0.00377	0.0417	METTL7A	HIGD1C	METTL7A	9.15045	36.2824	8.15397	56.704	6.67294	7.4641	1.06641	promoter-TSS (NM_014033)	promoter-TSS (NM_014033)	-402	NM_014033	25840	Hs.711113	NM_014033	ENSG00000185432	METTL7A	AAM-B	methyltransferase like 7A	protein-coding	0.014985	0.42515
chr12	51417880	51418881	DER_872	3.65	4.37	0.86	3.5	0.000111	0.0063	SLC11A2	SLC11A2,LETMD1	SLC11A2	69.282	22.5909	36.6929	42.7955	2.22431	5.97128	4.26565	intron (NM_001174125, intron 1 of 15)	AluSq2|SINE|Alu	1544	NM_001174129	4891	Hs.505545	NM_000617	ENSG00000110911	SLC11A2	DCT1|DMT1|NRAMP2	solute carrier family 11 (proton-coupled divalent metal ion transporter), member 2	protein-coding	0.021978	0.428144
chr12	51520624	51521625	DER_873	3.53	4.22	0.97	3.25	0.000451	0.0126	CSRNP2	CSRNP2,TFCP2	TFCP2	16.9937	80.0951	22.4234	32.6316	4.44862	5.97128	3.19924	intron (NM_001173453, intron 1 of 13)	L3|LINE|CR1	-43670	NM_030809	81566	Hs.524425	NM_030809	ENSG00000110925	CSRNP2	C12orf2|C12orf22|FAM130A1|PPP1R72|TAIP-12	cysteine-serine-rich nuclear protein 2	protein-coding	0.001998	0.382236
chr12	52207876	52208877	DER_874	4.68	2.79	5.67	-2.88	0.00168	0.0265	FIGNL2	FIGNL2		2.61441	13.6915	16.3079	19.7929	229.104	39.5597	65.0512	Intergenic	CpG	17325	NM_001013690	401720	Hs.648218	NM_001013690		FIGNL2	-	fidgetin-like 2	protein-coding	0.127872	0.757485
chr12	53440989	53441990	DER_875	4.01	2.23	4.96	-2.73	0.000868	0.0181	TENC1	SPRYD3,TENC1,IGFBP6,EIF4B	LOC283335,TENC1	13.0721	4.79202	8.15397	11.2338	102.318	31.3492	67.184	intron (NM_198316, intron 1 of 28)	CpG	679	NM_198316	23371	Hs.6147	NM_015319	ENSG00000111077	TNS2	C1-TEN|C1TEN|TENC1	tensin 2	protein-coding	0.098901	0.741517
chr12	53443350	53444351	DER_876	4.17	2.64	5.07	-2.43	0.000276	0.00993	TENC1	SPRYD3,IGFBP6,EIF4B	LOC283335,TENC1	9.15045	17.1143	34.6544	8.02416	93.4211	67.1769	63.9848	promoter-TSS (NM_170754)	promoter-TSS (NM_170754)	15	NM_170754	23371	Hs.6147	NM_015319	ENSG00000111077	TNS2	C1-TEN|C1TEN|TENC1	tensin 2	protein-coding	0.021978	0.637725
chr12	55327789	55330035	DER_877	5.64	6.29	3.63	2.66	0.000447	0.0126	KIAA0748	KIAA0748		219.611	145.13	134.541	152.994	44.4862	28.3636	12.797	Intergenic	AluSq2|SINE|Alu	38604	NM_014796	9840	Hs.33187	NM_014796	ENSG00000135426	TESPA1	HSPC257|KIAA0748	thymocyte expressed, positive selection associated 1	protein-coding	0.007569	0.417
chr12	56915720	56916721	DER_878	3.71	4.42	1	3.42	2.15e-05	0.00301	RBMS2	GLS2	RBMS2	50.9811	58.1888	69.3088	29.9568	2.22431	7.4641	4.26565	intron (NM_002898, intron 1 of 13)	intron (NM_002898, intron 1 of 13)	611	NM_002898	5939	Hs.505729	NM_002898	ENSG00000076067	RBMS2	SCR3	RNA binding motif, single stranded interacting protein 2	protein-coding	0.012987	0.448104
chr12	56919363	56920364	DER_879	3.24	3.89	1.21	2.67	0.00373	0.0414	RBMS2	GLS2	RBMS2	22.2225	52.0276	69.3088	16.0483	2.22431	14.9282	1.06641	intron (NM_002898, intron 1 of 13)	AluSz|SINE|Alu	4254	NM_002898	5939	Hs.505729	NM_002898	ENSG00000076067	RBMS2	SCR3	RNA binding motif, single stranded interacting protein 2	protein-coding	0.01998	0.442116
chr12	56920647	56921648	DER_880	3.2	3.83	1.29	2.54	0.00293	0.0359	RBMS2	GLS2	RBMS2	53.5955	33.5441	34.6544	16.0483	2.22431	11.1962	4.26565	intron (NM_002898, intron 1 of 13)	AluSq2|SINE|Alu	5538	NM_002898	5939	Hs.505729	NM_002898	ENSG00000076067	RBMS2	SCR3	RNA binding motif, single stranded interacting protein 2	protein-coding	0.012987	0.43014
chr12	58004842	58005843	DER_881	3.13	1.39	4.08	-2.69	0.00256	0.0333	ARHGEF25	B4GALNT1,DTX3,SLC26A10,PIP4K2C	ARHGEF25	1.30721	10.9532	12.231	3.20966	73.4023	15.6746	22.3947	non-coding (NR_046223, exon 1 of 16)	non-coding (NR_046223, exon 1 of 16)	124	NR_046223	115557	Hs.61581	NM_133483	ENSG00000240771	ARHGEF25	GEFT|p63RhoGEF	Rho guanine nucleotide exchange factor 25	protein-coding	0.075924	0.726547
chr12	58158695	58160356	DER_882	4.77	3.12	5.71	-2.58	0.00201	0.0293	CYP27B1	MARCH9,AGAP2,LOC100130776,CDK4,METTL1,TSFM,AVIL,FAM119B,TSPAN31	CYP27B1	5.22883	33.5441	18.3464	16.5833	184.618	52.2487	101.309	intron (NM_000785, intron 2 of 8)	CpG-5529	1451	NM_000785	1594	Hs.524528	NM_000785	ENSG00000111012	CYP27B1	CP2B|CYP1|CYP1alpha|CYP27B|P450c1|PDDR|VDD1|VDDR|VDDRI|VDR	cytochrome P450, family 27, subfamily B, polypeptide 1	protein-coding	0.065623	0.627557
chr12	58421958	58422959	DER_883	3.41	4.03	1.62	2.41	0.0046	0.0465	XRCC6BP1			24.8369	35.5978	55.0393	33.1665	2.22431	14.9282	5.33206	Intergenic	Intergenic	87013	NM_033276	91419	Hs.61188	NM_033276	ENSG00000166896	XRCC6BP1	KUB3	XRCC6 binding protein 1	protein-coding	0.004995	0.402196
chr12	58462764	58463765	DER_884	3.6	4.25	1.55	2.7	0.000364	0.0113	XRCC6BP1			49.6739	41.759	46.8854	32.6316	8.89725	5.22487	5.33206	Intergenic	Intergenic	127819	NM_033276	91419	Hs.61188	NM_033276	ENSG00000166896	XRCC6BP1	KUB3	XRCC6 binding protein 1	protein-coding	0.003996	0.382236
chr12	59750130	59751131	DER_885	2.63	3.36	-0.33	3.69	0.000328	0.0108	SLC16A7			7.84324	33.5441	44.8469	16.5833	2.22431	2.23923	1.06641	Intergenic	L2a|LINE|L2	-239191	NM_001270622	9194	Hs.88156	NM_004731	ENSG00000118596	SLC16A7	MCT2	solute carrier family 16 (monocarboxylate transporter), member 7	protein-coding	0.008991	0.359281
chr12	60322747	60323748	DER_886	3.64	4.36	0.77	3.59	0.000628	0.0151	SLC16A7			39.2162	13.0069	20.3849	64.1932	2.22431	8.21051	2.13283	Intergenic	L1MA3|LINE|L1	240129	NM_004731	9194	Hs.88156	NM_004731	ENSG00000118596	SLC16A7	MCT2	solute carrier family 16 (monocarboxylate transporter), member 7	protein-coding	0.004995	0.409182
chr12	60474784	60475785	DER_887	2.74	3.46	-0.04	3.5	0.00121	0.0218	SLC16A7			60.1315	13.0069	63.1933	2.13977	2.22431	3.73205	1.06641	Intergenic	(TG)n|Simple_repeat|Simple_repeat	392166	NM_004731	9194	Hs.88156	NM_004731	ENSG00000118596	SLC16A7	MCT2	solute carrier family 16 (monocarboxylate transporter), member 7	protein-coding	0.005994	0.350299
chr12	60702407	60703408	DER_888	2.79	3.41	0.94	2.47	0.00307	0.0369	SLC16A7			27.4513	21.2218	44.8469	15.5134	2.22431	5.22487	5.33206	Intergenic	AluJr4|SINE|Alu	619789	NM_004731	9194	Hs.88156	NM_004731	ENSG00000118596	SLC16A7	MCT2	solute carrier family 16 (monocarboxylate transporter), member 7	protein-coding	0.001998	0.376248
chr12	62586271	62587272	DER_889	3.73	4.4	1.53	2.87	0.000964	0.0192	FAM19A2		FAM19A2	23.5297	52.7122	53.0008	47.075	2.22431	5.22487	10.6641	promoter-TSS (NM_178539)	promoter-TSS (NM_178539)	-151	NM_178539	338811	Hs.269745	NM_178539	ENSG00000198673	FAM19A2	TAFA-2|TAFA2	family with sequence similarity 19 (chemokine (C-C motif)-like), member A2	protein-coding	0.018981	0.42515
chr12	64432918	64433919	DER_890	3.43	4.15	0.51	3.64	0.000177	0.00781	C12orf66		SRGAP1	99.3477	23.2755	57.0778	11.2338	2.22431	7.4641	1.06641	intron (NM_020762, intron 4 of 21)	(TG)n|Simple_repeat|Simple_repeat	182658	NM_001300940	144577	Hs.444671	NM_152440	ENSG00000174206	C12orf66	-	chromosome 12 open reading frame 66	protein-coding	0.010989	0.397206
chr12	64474427	64475428	DER_891	3.91	4.55	1.89	2.67	0.00355	0.0403	C12orf66		SRGAP1	44.445	34.9133	50.9623	57.7739	6.67294	20.8995	1.06641	intron (NM_020762, intron 10 of 21)	intron (NM_020762, intron 10 of 21)	141149	NM_001300940	144577	Hs.444671	NM_152440	ENSG00000174206	C12orf66	-	chromosome 12 open reading frame 66	protein-coding	0.004995	0.37525
chr12	64553961	64554962	DER_892	4.01	4.67	1.78	2.89	0.00143	0.0241	C12orf66			52.2883	33.5441	36.6929	67.4029	2.22431	6.71769	12.797	Intergenic	Intergenic	61615	NM_001300940	144577	Hs.444671	NM_152440	ENSG00000174206	C12orf66	-	chromosome 12 open reading frame 66	protein-coding	0.003996	0.379242
chr12	65019062	65020063	DER_893	4.12	4.77	2.04	2.73	0.00125	0.0223	MIR548Z	MIR548C,MIR548Z	RASSF3	44.445	71.8803	50.9623	57.239	2.22431	17.1674	9.59772	intron (NR_040718, intron 1 of 3)	intron (NR_040718, intron 1 of 3)	-3177	NR_037515	100500856		NR_037515		MIR548Z	-	microRNA 548z	ncRNA	0.016983	0.427146
chr12	65362565	65363566	DER_894	3.91	4.66	0.51	4.15	0.000466	0.0128	FLJ41278		FLJ41278	39.2162	29.4367	2.03849	81.8464	2.22431	7.4641	1.06641	intron (NR_033988, intron 2 of 2)	intron (NR_033988, intron 2 of 2)	85511	NR_033988	400046	Hs.591032	NR_033988	ENSG00000255693	FLJ41278	-	uncharacterized LOC400046	ncRNA	0.001998	0.381238
chr12	65671823	65673276	DER_895	5.07	3.5	5.98	-2.48	0.00397	0.0429	MSRB3	MSRB3	MSRB3	27.4513	16.4298	8.15397	28.887	255.796	78.3731	86.3794	promoter-TSS (NM_001193461)	promoter-TSS (NM_001193461)	126	NM_198080	253827	Hs.339024	NM_198080	ENSG00000174099	MSRB3	DFNB74	methionine sulfoxide reductase B3	protein-coding	0.083964	0.691197
chr12	65700751	65701752	DER_896	2.53	3.24	-0.18	3.42	0.00144	0.0242	MSRB3	MSRB3	MSRB3	14.3793	16.4298	14.2695	25.1424	2.22431	2.98564	1.06641	intron (NM_001193460, intron 2 of 7)	intron (NM_001193460, intron 2 of 7)	28484	NM_001193461	253827	Hs.339024	NM_198080	ENSG00000174099	MSRB3	DFNB74	methionine sulfoxide reductase B3	protein-coding	0.005994	0.312375
chr12	66001867	66003273	DER_897	3.82	4.39	2.3	2.09	0.00349	0.0399	HMGA2			87.5829	41.0744	65.2318	20.8628	11.1216	11.1962	10.6641	intron (NR_120434, intron 2 of 4)	intron (NR_120434, intron 2 of 4)	33582	NR_120432	100507065	Hs.591038	NR_120431	ENSG00000250748	LOC100507065	-	uncharacterized LOC100507065	ncRNA	0.007112	0.400853
chr12	66582397	66583398	DER_898	4.69	2.84	5.67	-2.83	0.00226	0.0311	IRAK3	IRAK3,TMBIM4	IRAK3	6.53603	34.9133	2.03849	11.7688	140.132	50.7559	132.235	promoter-TSS (NM_007199)	promoter-TSS (NM_007199)	-81	NM_007199	11213	Hs.369265	NM_007199	ENSG00000090376	IRAK3	ASRT5|IRAKM	interleukin 1 receptor associated kinase 3	protein-coding	0.090909	0.658683
chr12	67223236	67224237	DER_899	3.86	4.51	1.84	2.66	0.00358	0.0405	GRIP1			20.9153	36.2824	46.8854	65.2631	2.22431	12.689	9.59772	Intergenic	MIRb|SINE|MIR	-150811	NM_001178074	23426	Hs.505946	NM_021150	ENSG00000155974	GRIP1	GRIP	glutamate receptor interacting protein 1	protein-coding	0.004995	0.424152
chr12	68671084	68672085	DER_900	3.38	4.1	0.63	3.46	0.000279	0.00994	IL22	IL22		16.9937	49.2893	24.4619	40.1208	2.22431	3.73205	4.26565	Intergenic	Intergenic	-24303	NM_020525	50616	Hs.287369	NM_020525	ENSG00000127318	IL22	IL-21|IL-22|IL-D110|IL-TIF|ILTIF|TIFIL-23|TIFa|zcyto18	interleukin 22	protein-coding	0.005994	0.37525
chr12	69181195	69182196	DER_901	3.84	4.48	1.89	2.59	0.00295	0.0361	MDM2	MDM2,SLC35E3		39.2162	28.0675	216.08	21.9327	2.22431	21.6459	4.26565	Intergenic	AluSz|SINE|Alu	17579	NR_073494	100130075	Hs.744781	NR_073494		LOC100130075	-	SUZ RNA binding domain containing 1 pseudogene	pseudo	0.012987	0.413174
chr12	69420482	69421483	DER_902	3.42	4.15	0.31	3.84	9.51e-05	0.00584	CPM			36.6018	53.3968	20.3849	33.1665	2.22431	5.97128	1.06641	Intergenic	L1MB4|LINE|L1	-63962	NM_001874	1368	Hs.654387	NM_001874	ENSG00000135678	CPM	-	carboxypeptidase M	protein-coding	0.007992	0.384232
chr12	69921408	69922409	DER_903	2.68	3.41	-0.33	3.74	0.002	0.0293	MIR3913-2		FRS2	1.30721	35.5978	10.1925	27.8171	2.22431	2.23923	1.06641	intron (NM_001278351, intron 2 of 10)	intron (NM_001278351, intron 2 of 10)	-56595	NR_037476	100500868		NR_037476		MIR3913-2	mir-3913-2	microRNA 3913-2	ncRNA	0.002997	0.342315
chr12	69928126	69929127	DER_904	3.19	3.89	0.59	3.3	0.00119	0.0217	MIR3913-2	MIR3913-2,MIR3913-1	FRS2	58.8243	41.0744	10.1925	18.1881	2.22431	8.21051	1.06641	intron (NM_001042555, intron 4 of 9)	intron (NM_001042555, intron 4 of 9)	-49877	NR_037476	100500868		NR_037476		MIR3913-2	mir-3913-2	microRNA 3913-2	ncRNA	0.006993	0.367265
chr12	70380979	70383530	DER_905	5.18	5.85	2.91	2.94	0.000214	0.00878	RAB3IP			112.42	92.4175	87.6552	146.04	15.5702	19.4067	15.9962	Intergenic	Intergenic	163151	NM_182530	196446	Hs.253773	NM_182530	ENSG00000166268	MYRFL	C12orf15|C12orf28|bcm1377	myelin regulatory factor-like	protein-coding	0.006664	0.388323
chr12	70471493	70472494	DER_906	3.61	4.32	0.99	3.33	0.000542	0.0141	CNOT2			11.7649	43.1282	48.9238	52.9594	2.22431	8.95692	3.19924	Intergenic	Intergenic	-164781	NM_014515	4848	Hs.133350	NM_014515	ENSG00000111596	CNOT2	CDC36|HSPC131|NOT2|NOT2H	CCR4-NOT transcription complex subunit 2	protein-coding	0.007992	0.39022
chr12	74435168	74437121	DER_907	4.53	5.22	2.05	3.17	0.000108	0.00621	ATXN7L3B			152.943	110.901	79.5012	27.2821	15.5702	2.23923	8.5313	Intergenic	L1MC4|LINE|L1	250267	NR_038300	100507377	Hs.455715	NR_038300	ENSG00000251138	LOC100507377	-	uncharacterized LOC100507377	ncRNA	0.001536	0.346981
chr12	74870836	74871837	DER_908	2.56	3.29	-0.51	3.8	0.000184	0.00801	ATXN7L3B			20.9153	28.7521	28.5389	14.4435	2.22431	1.49282	1.06641	Intergenic	L2b|LINE|L2	-60215	NM_001136262	552889	Hs.744849	NM_001136262		ATXN7L3B	lnc-SCA7	ataxin 7-like 3B	protein-coding	0.001998	0.327345
chr12	75873544	75874545	DER_909	3.77	4.48	1.17	3.3	5.38e-05	0.00447	GLIPR1	KRR1	GLIPR1	91.5045	31.4904	53.0008	32.0966	4.44862	5.22487	5.33206	promoter-TSS (NM_006851)	promoter-TSS (NM_006851)	-469	NM_006851	11010	Hs.205558	NM_006851		GLIPR1	CRISP7|GLIPR|RTVP1	GLI pathogenesis-related 1	protein-coding	0.008991	0.401198
chr12	75874910	75875911	DER_910	3.47	4.19	0.69	3.5	8.4e-05	0.00551	GLIPR1	KRR1	GLIPR1	53.5955	32.8595	42.8084	32.6316	2.22431	7.4641	2.13283	intron (NM_006851, intron 1 of 5)	intron (NM_006851, intron 1 of 5)	897	NM_006851	11010	Hs.205558	NM_006851		GLIPR1	CRISP7|GLIPR|RTVP1	GLI pathogenesis-related 1	protein-coding	0.007992	0.397206
chr12	75904576	75906201	DER_911	3.98	4.58	2.29	2.29	0.00361	0.0406	KRR1	GLIPR1	KRR1	31.373	73.934	44.8469	48.1449	15.5702	13.4354	5.33206	promoter-TSS (NM_007043)	promoter-TSS (NM_007043)	30	NM_007043	11103	Hs.645517	NM_007043		KRR1	HRB2|RIP-1	KRR1, small subunit (SSU) processome component, homolog (yeast)	protein-coding	0.033231	0.426814
chr12	76025949	76026950	DER_912	3.37	4.11	0.11	4	1.22e-05	0.00226	KRR1			39.2162	36.967	42.8084	32.6316	2.22431	2.98564	2.13283	Intergenic	Intergenic	-121031	NM_007043	11103	Hs.645517	NM_007043		KRR1	HRB2|RIP-1	KRR1, small subunit (SSU) processome component, homolog (yeast)	protein-coding	0.006993	0.325349
chr12	76029669	76030670	DER_913	3.32	3.99	1.05	2.94	0.0015	0.0248	KRR1			37.909	32.8595	20.3849	34.2364	2.22431	9.70333	3.19924	Intergenic	L2|LINE|L2	-124751	NM_007043	11103	Hs.645517	NM_007043		KRR1	HRB2|RIP-1	KRR1, small subunit (SSU) processome component, homolog (yeast)	protein-coding	0.006993	0.408184
chr12	76053485	76054486	DER_914	2.62	3.28	0.51	2.77	0.00313	0.0372	KRR1			26.1441	19.8526	40.7699	13.3736	2.22431	7.4641	1.06641	Intergenic	L3|LINE|CR1	-148567	NM_007043	11103	Hs.645517	NM_007043		KRR1	HRB2|RIP-1	KRR1, small subunit (SSU) processome component, homolog (yeast)	protein-coding	0.006993	0.37525
chr12	76096547	76097548	DER_915	2.39	3.06	0.09	2.98	0.00281	0.035	KRR1			9.15045	23.9601	63.1933	8.02416	2.22431	4.47846	1.06641	Intergenic	Intergenic	-191629	NM_007043	11103	Hs.645517	NM_007043		KRR1	HRB2|RIP-1	KRR1, small subunit (SSU) processome component, homolog (yeast)	protein-coding	0.005994	0.325349
chr12	76108262	76109838	DER_916	3.51	4.18	1.24	2.94	0.000334	0.0108	KRR1			45.7522	62.2962	61.1548	17.1182	2.22431	10.4497	4.26565	Intergenic	Intergenic	-203632	NM_007043	11103	Hs.645517	NM_007043		KRR1	HRB2|RIP-1	KRR1, small subunit (SSU) processome component, homolog (yeast)	protein-coding	0.007614	0.378567
chr12	79813794	79814795	DER_917	3.29	3.9	1.49	2.42	0.00308	0.0369	MIR1252	MIR1252	SYT1	36.6018	32.8595	69.3088	19.7929	2.22431	14.1818	4.26565	intron (NM_001291901, intron 8 of 9)	intron (NM_001291901, intron 8 of 9)	1257	NR_031700	100302136		NR_031700	ENSG00000221788	MIR1252	MIRN1252|hsa-mir-1252	microRNA 1252	ncRNA	0.000999	0.389222
chr12	84901948	84902949	DER_918	4.93	5.66	1.93	3.73	0.000137	0.00695	SLC6A15			92.8117	93.7866	22.4234	135.876	2.22431	8.21051	13.8634	Intergenic	Intergenic	404160	NM_001146335	55117	Hs.44424	NM_018057	ENSG00000072041	SLC6A15	NTT73|SBAT1|V7-3|hv7-3	solute carrier family 6 (neutral amino acid transporter), member 15	protein-coding	0.004995	0.464072
chr12	85131333	85132752	DER_919	4.23	4.87	2.24	2.63	0.000583	0.0146	SLC6A15			66.6675	50.6585	99.8862	55.6341	20.0188	11.1962	2.13283	Intergenic	Intergenic	174566	NM_001146335	55117	Hs.44424	NM_018057	ENSG00000072041	SLC6A15	NTT73|SBAT1|V7-3|hv7-3	solute carrier family 6 (neutral amino acid transporter), member 15	protein-coding	0.002114	0.35
chr12	85750228	85751229	DER_920	3.08	3.82	-0.33	4.16	0.000208	0.00866	ALX1			3.92162	26.0138	40.7699	40.6557	2.22431	2.23923	1.06641	Intergenic	Intergenic	76692	NM_006982	8092	Hs.41683	NM_006982	ENSG00000180318	ALX1	CART1|FND3|HEL23	ALX homeobox 1	protein-coding	0.003996	0.349301
chr12	86020307	86021308	DER_921	3.18	3.85	0.95	2.9	0.00124	0.0221	RASSF9			11.7649	19.8526	126.387	22.4676	2.22431	3.73205	6.39848	Intergenic	AluJb|SINE|Alu	209511	NM_005447	9182	Hs.527881	NM_005447		RASSF9	P-CIP1|PAMCI|PCIP1	Ras association (RalGDS/AF-6) domain family (N-terminal) member 9	protein-coding	0.001998	0.373253
chr12	86223383	86224384	DER_922	3.24	3.91	1.02	2.89	0.000583	0.0146	RASSF9	NTS	RASSF9	67.9748	28.0675	26.5004	17.6531	6.67294	3.73205	3.19924	intron (NM_005447, intron 1 of 1)	intron (NM_005447, intron 1 of 1)	6435	NM_005447	9182	Hs.527881	NM_005447		RASSF9	P-CIP1|PAMCI|PCIP1	Ras association (RalGDS/AF-6) domain family (N-terminal) member 9	protein-coding	0	0.353293
chr12	86229449	86230450	DER_923	4.63	5.24	2.91	2.33	0.00123	0.022	RASSF9	NTS	RASSF9	130.721	56.8196	85.6167	64.7282	20.0188	20.1531	11.7305	exon (NM_005447, exon 1 of 2)	exon (NM_005447, exon 1 of 2)	369	NM_005447	9182	Hs.527881	NM_005447		RASSF9	P-CIP1|PAMCI|PCIP1	Ras association (RalGDS/AF-6) domain family (N-terminal) member 9	protein-coding	0.013986	0.433134
chr12	86907178	86908179	DER_924	2.61	3.25	0.64	2.61	0.00342	0.0394	MGAT4C		MGAT4C	18.3009	13.6915	59.1163	14.9784	2.22431	2.23923	5.33206	intron (NM_013244, intron 1 of 6)	L1M4|LINE|L1	39051	NR_039710	100616215		NR_039710	ENSG00000264402	MIR548AL	-	microRNA 548al	ncRNA	0.004995	0.378244
chr12	87105249	87106250	DER_925	3.2	3.96	-0.51	4.47	4.17e-06	0.00152	MGAT4C		MGAT4C	28.7586	34.9133	97.8477	18.723	2.22431	1.49282	1.06641	intron (NM_013244, intron 1 of 6)	intron (NM_013244, intron 1 of 6)	126932	NM_013244	25834	Hs.589093	NM_013244		MGAT4C	GNTIVH|HGNT-IV-H	MGAT4 family, member C	protein-coding	0.003996	0.286427
chr12	87123512	87124513	DER_926	2.97	3.69	-0.04	3.73	0.000139	0.00697	MGAT4C		MGAT4C	15.6865	23.2755	128.425	11.7688	2.22431	3.73205	1.06641	intron (NM_013244, intron 1 of 6)	intron (NM_013244, intron 1 of 6)	108669	NM_013244	25834	Hs.589093	NM_013244		MGAT4C	GNTIVH|HGNT-IV-H	MGAT4 family, member C	protein-coding	0.003996	0.310379
chr12	87523523	87524524	DER_927	3	3.74	-0.18	3.92	0.000107	0.00618	MGAT4C			64.0531	19.8526	73.3858	5.34944	2.22431	2.98564	1.06641	Intergenic	(CA)n|Simple_repeat|Simple_repeat	-291342	NM_013244	25834	Hs.589093	NM_013244		MGAT4C	GNTIVH|HGNT-IV-H	MGAT4 family, member C	protein-coding	0.002997	0.296407
chr12	87549740	87550741	DER_928	2.46	3.16	-0.18	3.34	0.00329	0.0384	MGAT4C			58.8243	15.7452	20.3849	1.60483	2.22431	2.98564	1.06641	Intergenic	(CA)n|Simple_repeat|Simple_repeat	-317559	NM_013244	25834	Hs.589093	NM_013244		MGAT4C	GNTIVH|HGNT-IV-H	MGAT4 family, member C	protein-coding	0.000999	0.270459
chr12	87833278	87834782	DER_929	4.41	5.1	1.96	3.14	7.76e-05	0.00534	MKRN9P			52.2883	87.6255	59.1163	75.4271	11.1216	8.95692	6.39848	Intergenic	LTR8A|LTR|ERV1	344458	NR_033410	400058	Hs.572212	NR_033410		MKRN9P	MKRN5|MKRN9|MKRNP6|RNF65|ZNF127L3	makorin ring finger protein 9, pseudogene	pseudo	0.001995	0.375415
chr12	87902764	87903765	DER_930	2.67	3.42	-0.7	4.12	9.1e-05	0.00569	MKRN9P			28.7586	16.4298	36.6929	19.258	2.22431	0.74641	1.06641	Intergenic	L2a|LINE|L2	275224	NR_033410	400058	Hs.572212	NR_033410		MKRN9P	MKRN5|MKRN9|MKRNP6|RNF65|ZNF127L3	makorin ring finger protein 9, pseudogene	pseudo	0	0.323353
chr12	88538352	88539353	DER_931	3.5	4.2	0.9	3.3	0.000283	0.00998	TMTC3	CEP290	TMTC3	49.6739	31.4904	57.0778	32.6316	2.22431	11.1962	1.06641	intron (NM_181783, intron 1 of 13)	intron (NM_181783, intron 1 of 13)	2779	NM_181783	160418	Hs.331268	NM_181783	ENSG00000139324	TMTC3	SMILE	transmembrane and tetratricopeptide repeat containing 3	protein-coding	0.004995	0.356287
chr12	88635972	88637421	DER_932	3.79	4.47	1.51	2.95	0.000287	0.01	TMTC3			39.2162	45.1819	161.041	24.6074	13.3459	0.74641	4.26565	Intergenic	Intergenic	100623	NM_181783	160418	Hs.331268	NM_181783	ENSG00000139324	TMTC3	SMILE	transmembrane and tetratricopeptide repeat containing 3	protein-coding	0.002761	0.37931
chr12	88692268	88693269	DER_933	3.57	4.32	0.09	4.23	1.98e-05	0.00286	TMTC3			33.9874	30.1213	40.7699	51.3546	2.22431	4.47846	1.06641	Intergenic	MLT1F2|LTR|ERVL-MaLR	156695	NM_181783	160418	Hs.331268	NM_181783	ENSG00000139324	TMTC3	SMILE	transmembrane and tetratricopeptide repeat containing 3	protein-coding	0.004995	0.363273
chr12	88702814	88703815	DER_934	2.93	3.62	0.51	3.11	0.00191	0.0286	TMTC3			50.9811	41.0744	38.7314	3.74461	2.22431	7.4641	1.06641	Intergenic	CT-rich|Low_complexity|Low_complexity	167241	NM_181783	160418	Hs.331268	NM_181783	ENSG00000139324	TMTC3	SMILE	transmembrane and tetratricopeptide repeat containing 3	protein-coding	0.001998	0.329341
chr12	88718286	88719287	DER_935	3.65	4.27	1.88	2.39	0.0021	0.0299	TMTC3			58.8243	26.6984	53.0008	35.8412	6.67294	12.689	6.39848	Intergenic	Intergenic	182713	NM_181783	160418	Hs.331268	NM_181783	ENSG00000139324	TMTC3	SMILE	transmembrane and tetratricopeptide repeat containing 3	protein-coding	0.001998	0.373253
chr12	88727750	88728751	DER_936	3.41	4.12	0.68	3.44	0.00206	0.0297	TMTC3			20.9153	44.4973	4.07699	46.5401	2.22431	8.95692	1.06641	Intergenic	Intergenic	192177	NM_181783	160418	Hs.331268	NM_181783	ENSG00000139324	TMTC3	SMILE	transmembrane and tetratricopeptide repeat containing 3	protein-coding	0.006993	0.369261
chr12	89209614	89210944	DER_937	3.94	4.72	-0.7	5.42	8.55e-07	0.000733	KITLG			96.7333	56.1351	24.4619	42.2606	2.22431	0.74641	1.06641	Intergenic	Intergenic	203190	NR_038385	728084	Hs.132563	NR_038385	ENSG00000246363	LOC728084	-	uncharacterized LOC728084	ncRNA	0.004511	0.353118
chr12	89247138	89249072	DER_938	3.99	4.54	2.61	1.92	0.00341	0.0393	KITLG			62.7459	46.551	134.541	24.0725	15.5702	17.1674	9.59772	Intergenic	L1MEc|LINE|L1	165364	NR_038385	728084	Hs.132563	NR_038385	ENSG00000246363	LOC728084	-	uncharacterized LOC728084	ncRNA	0.013444	0.380362
chr12	89259196	89260197	DER_939	3.19	3.89	0.59	3.3	0.000677	0.0158	KITLG			10.4577	56.1351	99.8862	12.8386	2.22431	8.21051	1.06641	Intergenic	Intergenic	153773	NR_038385	728084	Hs.132563	NR_038385	ENSG00000246363	LOC728084	-	uncharacterized LOC728084	ncRNA	0.001998	0.362275
chr12	89319914	89320915	DER_940	3.56	4.17	1.86	2.31	0.00432	0.0449	KITLG			58.8243	42.4436	38.7314	25.1424	13.3459	11.9426	1.06641	Intergenic	Intergenic	93055	NR_038385	728084	Hs.132563	NR_038385	ENSG00000246363	LOC728084	-	uncharacterized LOC728084	ncRNA	0.003996	0.39022
chr12	89328080	89329081	DER_941	3.49	4.14	1.46	2.67	0.00213	0.0301	KITLG			14.3793	26.0138	79.5012	42.7955	11.1216	7.4641	1.06641	Intergenic	Intergenic	84889	NR_038385	728084	Hs.132563	NR_038385	ENSG00000246363	LOC728084	-	uncharacterized LOC728084	ncRNA	0.005994	0.388224
chr12	91021320	91022321	DER_942	3.19	3.87	0.89	2.97	0.00187	0.0283	C12orf12			64.0531	46.551	10.1925	11.7688	6.67294	0.74641	4.26565	Intergenic	Intergenic	-289980	NR_038868	439916	Hs.350600	NM_001039384	ENSG00000196243	LINC00615	C12orf37	long intergenic non-protein coding RNA 615	ncRNA	0.002997	0.358283
chr12	92540346	92542054	DER_943	4.06	4.7	2.12	2.58	0.00364	0.0408	BTG1	BTG1		78.4324	43.1282	38.7314	52.4245	2.22431	23.8851	6.39848	Intergenic	Intergenic	-1527	NM_001731	694	Hs.255935	NM_001731	ENSG00000133639	BTG1	-	B-cell translocation gene 1, anti-proliferative	protein-coding	0.008782	0.356349
chr12	92734530	92735531	DER_944	4.69	5.36	2.44	2.92	0.00102	0.0198	CLLU1			48.3667	62.2962	55.0393	121.967	22.2431	12.689	3.19924	Intergenic	Intergenic	-80277	NR_027933	574028	Hs.730377	NM_001025233	ENSG00000257127	CLLU1	-	chronic lymphocytic leukemia up-regulated 1	protein-coding	0.016983	0.408184
chr12	92790238	92791239	DER_945	5.28	5.92	3.27	2.65	0.00213	0.0301	CLLU1	CLLU1OS,CLLU1		58.8243	83.518	93.7707	186.16	20.0188	17.1674	25.5939	Intergenic	Intergenic	-24569	NR_027933	574028	Hs.730377	NM_001025233	ENSG00000257127	CLLU1	-	chronic lymphocytic leukemia up-regulated 1	protein-coding	0.001998	0.401198
chr12	93018269	93019270	DER_946	3.14	3.74	1.45	2.29	0.00422	0.0443	C12orf74			27.4513	24.6447	48.9238	25.1424	13.3459	4.47846	1.06641	Intergenic	MLT1B|LTR|ERVL-MaLR	-77850	NM_001037671	338809	Hs.326303	NM_001037671	ENSG00000214215	C12orf74	-	chromosome 12 open reading frame 74	protein-coding	0.004995	0.344311
chr12	93040634	93041635	DER_947	2.56	3.3	-0.7	4	0.000228	0.00919	C12orf74			47.0594	21.9064	24.4619	6.95427	2.22431	0.74641	1.06641	Intergenic	L1MA6|LINE|L1	-55485	NM_001037671	338809	Hs.326303	NM_001037671	ENSG00000214215	C12orf74	-	chromosome 12 open reading frame 74	protein-coding	0.001998	0.329341
chr12	93042833	93043834	DER_948	3.55	4.23	1.21	3.02	0.00101	0.0198	C12orf74			53.5955	45.8665	42.8084	28.887	2.22431	14.9282	1.06641	Intergenic	Intergenic	-53286	NM_001037671	338809	Hs.326303	NM_001037671	ENSG00000214215	C12orf74	-	chromosome 12 open reading frame 74	protein-coding	0.012987	0.407186
chr12	93069742	93070743	DER_949	3.16	3.83	0.97	2.86	0.00373	0.0414	C12orf74	C12orf74		58.8243	8.21489	69.3088	18.1881	2.22431	11.9426	1.06641	Intergenic	(CA)n|Simple_repeat|Simple_repeat	-26377	NM_001037671	338809	Hs.326303	NM_001037671	ENSG00000214215	C12orf74	-	chromosome 12 open reading frame 74	protein-coding	0.004995	0.374251
chr12	93292056	93293057	DER_950	2.61	3.27	0.41	2.86	0.00471	0.0471	EEA1		EEA1	27.4513	9.58403	93.7707	5.88438	2.22431	6.71769	1.06641	intron (NM_003566, intron 1 of 28)	FLAM_C|SINE|Alu	30551	NM_003566	8411	Hs.567367	NM_003566	ENSG00000102189	EEA1	MST105|MSTP105|ZFYVE2	early endosome antigen 1	protein-coding	0.007992	0.422156
chr12	93331845	93332846	DER_951	3.94	4.52	2.36	2.16	0.00448	0.0459	EEA1	EEA1		54.9027	17.1143	116.194	44.9353	15.5702	8.95692	9.59772	Intergenic	FRAM|SINE|Alu	-9238	NM_003566	8411	Hs.567367	NM_003566	ENSG00000102189	EEA1	MST105|MSTP105|ZFYVE2	early endosome antigen 1	protein-coding	0.007992	0.408184
chr12	93363465	93365249	DER_952	4.4	5	2.72	2.27	0.00369	0.0412	EEA1	EEA1		112.42	34.9133	69.3088	60.9836	8.89725	23.1387	13.8634	Intergenic	AluSg4|SINE|Alu	-41250	NM_003566	8411	Hs.567367	NM_003566	ENSG00000102189	EEA1	MST105|MSTP105|ZFYVE2	early endosome antigen 1	protein-coding	0.016256	0.433613
chr12	93366855	93368821	DER_953	4.57	5.13	3.18	1.95	0.00459	0.0465	EEA1	EEA1		121.57	56.1351	103.963	52.4245	17.7945	29.11	15.9962	Intergenic	AluSp|SINE|Alu	-44731	NM_003566	8411	Hs.567367	NM_003566	ENSG00000102189	EEA1	MST105|MSTP105|ZFYVE2	early endosome antigen 1	protein-coding	0.009664	0.436706
chr12	93484397	93485398	DER_954	3.09	3.76	0.83	2.93	0.00311	0.0371	EEA1			54.9027	19.1681	103.963	4.27955	2.22431	10.4497	1.06641	intron (NR_040096, intron 3 of 4)	intron (NR_040096, intron 3 of 4)	-83245	NR_120492	102724933	Hs.663947	NR_120492	ENSG00000258171	LOC102724933	-	uncharacterized LOC102724933	ncRNA	0.000999	0.356287
chr12	93514903	93517980	DER_955	5.07	5.65	3.54	2.11	0.00384	0.0421	EEA1			66.6675	91.7329	175.31	113.408	22.2431	43.2918	17.0626	intron (NR_040096, intron 3 of 4)	intron (NR_040096, intron 3 of 4)	-51701	NR_120492	102724933	Hs.663947	NR_120492	ENSG00000258171	LOC102724933	-	uncharacterized LOC102724933	ncRNA	0.009425	0.41423
chr12	93805896	93806897	DER_956	2.84	3.5	0.69	2.81	0.00361	0.0406	UBE2N	NUDT4,NUDT4P1	UBE2N	23.5297	34.9133	14.2695	20.3279	2.22431	7.4641	2.13283	intron (NM_003348, intron 1 of 3)	LTR10C|LTR|ERV1	29630	NM_003348	7334	Hs.524630	NM_003348		UBE2N	HEL-S-71|UBC13|UBCHBEN; UBC13|UbcH-ben|UbcH13	ubiquitin conjugating enzyme E2N	protein-coding	0.00999	0.39521
chr12	94018293	94019758	DER_957	4.87	5.53	2.76	2.77	0.000736	0.0165	CRADD			117.649	90.3638	67.2703	96.2899	11.1216	7.4641	23.4611	Intergenic	Intergenic	-52126	NM_003805	8738	Hs.38533	NM_003805	ENSG00000169372	CRADD	MRT34|RAIDD	CASP2 and RIPK1 domain containing adaptor with death domain	protein-coding	0.009556	0.41337
chr12	94179492	94180493	DER_958	3.33	3.93	1.66	2.27	0.0022	0.0306	CRADD		CRADD	26.1441	25.3292	97.8477	23.0026	11.1216	4.47846	5.33206	intron (NM_003805, intron 2 of 2)	intron (NM_003805, intron 2 of 2)	-48393	NR_110092	101928731	Hs.659971	NR_110092	ENSG00000258274	LOC101928731	-	uncharacterized LOC101928731	ncRNA	0.008991	0.38523
chr12	95043285	95044286	DER_959	4.26	2.8	5.14	-2.34	0.00432	0.0449	TMCC3		TMCC3	26.1441	12.3223	6.11548	12.3037	140.132	42.5454	51.1878	intron (NM_020698, intron 1 of 3)	CpG	553	NM_020698	57458	Hs.370410	NM_020698	ENSG00000057704	TMCC3	-	transmembrane and coiled-coil domain family 3	protein-coding	0.118881	0.706587
chr12	95556578	95557579	DER_960	2.47	3.15	0.12	3.02	0.00197	0.029	FGD6		FGD6	40.5234	19.1681	38.7314	3.74461	2.22431	1.49282	3.19924	intron (NM_018351, intron 3 of 20)	intron (NM_018351, intron 3 of 20)	54162	NM_018351	55785	Hs.506381	NM_018351	ENSG00000180263	FGD6	ZFYVE24	FYVE, RhoGEF and PH domain containing 6	protein-coding	0.008991	0.41018
chr12	96095309	96096310	DER_961	3.13	3.78	1.04	2.74	0.0019	0.0285	NTN4		NTN4	32.6802	26.6984	48.9238	23.5375	2.22431	11.1962	2.13283	intron (NM_021229, intron 5 of 9)	AluSz|SINE|Alu	52778	NR_077225	100132594	Hs.676211	NR_077225	ENSG00000257150	PGAM1P5	-	phosphoglycerate mutase 1 pseudogene 5	pseudo	0.012987	0.41517
chr12	96592753	96593754	DER_962	2.77	3.42	0.77	2.65	0.00345	0.0397	ELK3		ELK3	56.2099	18.4835	40.7699	4.81449	8.89725	1.49282	1.06641	intron (NM_005230, intron 1 of 4)	intron (NM_005230, intron 1 of 4)	5093	NM_005230	2004	Hs.46523	NM_005230	ENSG00000111145	ELK3	ERP|NET|SAP-2|SAP2	ELK3, ETS-domain protein (SRF accessory protein 2)	protein-coding	0	0.325349
chr12	96709079	96710080	DER_963	3.44	4.06	1.6	2.46	0.00491	0.0481	CDK17		CDK17	23.5297	26.6984	42.8084	42.2606	2.22431	9.70333	8.5313	intron (NM_002595, intron 3 of 16)	L1MEd|LINE|L1	60341	NM_001303511	2004	Hs.46523	NM_005230	ENSG00000111145	ELK3	ERP|NET|SAP-2|SAP2	ELK3, ETS-domain protein (SRF accessory protein 2)	protein-coding	0.023976	0.421158
chr12	96808667	96809668	DER_964	3.02	3.69	0.83	2.86	0.00238	0.032	CDK17	CDK17		24.8369	33.5441	34.6544	23.0026	2.22431	10.4497	1.06641	Intergenic	AluJo|SINE|Alu	-14801	NM_002595	5128	Hs.506415	NM_002595	ENSG00000059758	CDK17	PCTAIRE2|PCTK2	cyclin-dependent kinase 17	protein-coding	0.005994	0.387226
chr12	96810371	96811372	DER_965	3.04	3.78	-0.18	3.96	3.43e-05	0.00371	CDK17	CDK17		52.2883	30.8058	38.7314	14.9784	2.22431	2.98564	1.06641	Intergenic	Charlie24|DNA|hAT-Charlie	-16505	NM_002595	5128	Hs.506415	NM_002595	ENSG00000059758	CDK17	PCTAIRE2|PCTK2	cyclin-dependent kinase 17	protein-coding	0.002997	0.343313
chr12	96841991	96842992	DER_966	3.3	3.98	0.86	3.12	0.000128	0.00678	CDK17	CDK17		49.6739	26.0138	77.4628	19.258	2.22431	5.97128	4.26565	Intergenic	AluSx1|SINE|Alu	-40858	NM_001306084	144535	Hs.382121	NM_198520	ENSG00000188596	CFAP54	C12orf55|C12orf63	cilia and flagella associated 54	protein-coding	0.012987	0.404192
chr12	102091372	102092373	DER_967	4.18	2.03	5.21	-3.17	4.2e-05	0.00406	CHPT1	SYCP3	CHPT1	6.53603	10.9532	12.231	7.48921	129.01	34.3349	74.6489	exon (NM_020244, exon 1 of 9)	exon (NM_020244, exon 1 of 9)	455	NM_020244	56994	Hs.293077	NM_020244	ENSG00000111666	CHPT1	CPT|CPT1	choline phosphotransferase 1	protein-coding	0.10989	0.742515
chr12	104648903	104649904	DER_968	2.44	3.09	0.34	2.75	0.00301	0.0364	TXNRD1	EID3,TXNRD1	TXNRD1	26.1441	17.1143	22.4234	13.3736	2.22431	2.98564	3.19924	intron (NM_001093771, intron 2 of 16)	AluSp|SINE|Alu	-31057	NM_182743	7296	Hs.654922	NM_003330	ENSG00000198431	TXNRD1	GRIM-12|TR|TR1|TRXR1|TXNR	thioredoxin reductase 1	protein-coding	0.010989	0.39521
chr12	105477597	105478598	DER_969	3.51	1.49	4.51	-3.02	0.000324	0.0107	ALDH1L2	KIAA1033	ALDH1L2	2.61441	13.0069	4.07699	4.27955	57.8321	31.3492	57.5863	intron (NM_001034173, intron 1 of 22)	CpG	244	NM_001034173	160428	Hs.42572	NM_001034173	ENSG00000136010	ALDH1L2	mtFDH	aldehyde dehydrogenase 1 family, member L2	protein-coding	0.065934	0.647705
chr12	106681027	106682028	DER_970	3.15	3.77	1.38	2.39	0.00468	0.0469	TCP11L2	TCP11L2,CKAP4		20.9153	32.8595	32.6159	28.887	4.44862	9.70333	4.26565	Intergenic	Intergenic	-15042	NM_001286262	255394	Hs.696047	NM_152772	ENSG00000166046	TCP11L2	-	t-complex 11, testis-specific-like 2	protein-coding	0.003996	0.399202
chr12	107713219	107714220	DER_971	3.43	1.77	4.36	-2.59	0.00324	0.038	BTBD11		BTBD11	9.15045	6.84574	2.03849	7.48921	77.8509	16.421	38.3909	exon (NM_001018072, exon 1 of 17)	exon (NM_001018072, exon 1 of 17)	1522	NM_001018072	121551	Hs.271272	NM_152322	ENSG00000151136	BTBD11	ABTB2B	BTB (POZ) domain containing 11	protein-coding	0.0999	0.690619
chr12	107790774	107791775	DER_972	3.75	4.4	1.71	2.7	0.00244	0.0325	BTBD11		BTBD11	104.577	30.8058	36.6929	25.1424	2.22431	16.421	5.33206	intron (NM_001018072, intron 1 of 16)	(TG)n|Simple_repeat|Simple_repeat	79077	NM_001018072	121551	Hs.271272	NM_152322	ENSG00000151136	BTBD11	ABTB2B	BTB (POZ) domain containing 11	protein-coding	0.014985	0.403194
chr12	111685553	111686554	DER_973	1.99	-0.89	3.09	-3.98	0.000317	0.0106	FAM109A		CUX2	1.30721	0.684574	2.03849	1.06989	2.22431	28.3636	26.6603	intron (NM_015267, intron 3 of 21)	intron (NM_015267, intron 3 of 21)	-55893	NR_106818	102465455		NR_106818	ENSG00000273700	MIR6760	hsa-mir-6760	microRNA 6760	ncRNA	0.017982	0.548902
chr12	111847353	111848354	DER_974	4.43	3.06	5.29	-2.22	0.00205	0.0295	SH2B3	FAM109A	SH2B3	18.3009	15.0606	34.6544	14.4435	131.234	39.5597	81.0474	intron (NM_005475, intron 1 of 7)	intron (NM_005475, intron 1 of 7)	4101	NM_005475	10019	Hs.506784	NM_005475	ENSG00000111252	SH2B3	IDDM20|LNK	SH2B adaptor protein 3	protein-coding	0.021978	0.637725
chr12	118541327	118542328	DER_975	4.45	3.16	5.29	-2.13	0.00423	0.0443	VSIG10	PEBP1,WSB2	VSIG10	15.6865	22.5909	18.3464	18.1881	84.5239	53.7415	110.907	promoter-TSS (NM_019086)	promoter-TSS (NM_019086)	-17	NM_019086	54621	Hs.187624	NM_019086	ENSG00000176834	VSIG10	-	V-set and immunoglobulin domain containing 10	protein-coding	0.084915	0.698603
chr12	118674583	118675584	DER_976	3.7	4.44	0.39	4.05	2.09e-06	0.00111	PEBP1		TAOK3	41.8306	47.2356	79.5012	38.5159	4.44862	3.73205	1.06641	intron (NM_016281, intron 7 of 20)	intron (NM_016281, intron 7 of 20)	101394	NM_002567	5037	Hs.433863	NM_002567	ENSG00000089220	PEBP1	HCNP|HCNPpp|HEL-210|HEL-S-34|HEL-S-96|PBP|PEBP|PEBP-1|RKIP	phosphatidylethanolamine binding protein 1	protein-coding	0.000999	0.322355
chr12	118675780	118676781	DER_977	4.37	5.08	1.64	3.44	2.07e-05	0.00294	PEBP1		TAOK3	64.0531	61.6117	101.925	71.6825	2.22431	10.4497	8.5313	intron (NM_016281, intron 6 of 20)	intron (NM_016281, intron 6 of 20)	102591	NM_002567	5037	Hs.433863	NM_002567	ENSG00000089220	PEBP1	HCNP|HCNPpp|HEL-210|HEL-S-34|HEL-S-96|PBP|PEBP|PEBP-1|RKIP	phosphatidylethanolamine binding protein 1	protein-coding	0.001998	0.376248
chr12	118709565	118711070	DER_978	4.35	4.95	2.68	2.27	0.00188	0.0283	TAOK3		TAOK3	116.341	26.6984	138.618	43.3304	20.0188	15.6746	8.5313	intron (NM_016281, intron 1 of 20)	intron (NM_016281, intron 1 of 20)	100433	NM_016281	51347	Hs.644420	NM_016281	ENSG00000135090	TAOK3	DPK|JIK|MAP3K18	TAO kinase 3	protein-coding	0.008638	0.387118
chr12	120554615	120555616	DER_979	3.4	1.93	4.29	-2.37	0.00161	0.0258	RAB35		RAB35	9.15045	10.9532	8.15397	5.88438	66.7294	32.0956	31.9924	promoter-TSS (NM_001167606)	promoter-TSS (NM_001167606)	-472	NM_001167606	11021	Hs.524788	NM_006861	ENSG00000111737	RAB35	H-ray|RAB1C|RAY	RAB35, member RAS oncogene family	protein-coding	0.095904	0.663673
chr12	120912314	120913315	DER_980	3.52	4.15	1.66	2.49	0.00288	0.0355	DYNLL1	GATC,DYNLL1,SRSF9,TRIAP1,COX6A1	DYNLL1	36.6018	26.6984	28.5389	44.4003	11.1216	4.47846	5.33206	intron (NM_001037494, intron 1 of 2)	intron (NM_001037494, intron 1 of 2)	5154	NM_001037494	8655	Hs.5120	NM_003746	ENSG00000088986	DYNLL1	DLC1|DLC8|DNCL1|DNCLC1|LC8|LC8a|PIN|hdlc1	dynein, light chain, LC8-type 1	protein-coding	0.003996	0.416168
chr12	121147884	121148885	DER_981	4.59	2.94	5.52	-2.57	0.00366	0.041	UNC119B	MLEC,ACADS	UNC119B	24.8369	13.6915	32.6159	9.62899	246.899	14.1818	39.4573	exon (NM_001080533, exon 1 of 5)	exon (NM_001080533, exon 1 of 5)	146	NM_001080533	84747	Hs.127610	NM_032661	ENSG00000175970	UNC119B	POC7B	unc-119 lipid binding chaperone B	protein-coding	0.096903	0.714571
chr12	121974650	121975651	DER_982	3.71	2.21	4.61	-2.41	0.00413	0.0438	KDM2B		KDM2B	14.3793	2.7383	8.15397	11.2338	88.9725	35.0813	38.3909	intron (NM_032590, intron 6 of 22)	CpG	43214	NM_001005366	84678	Hs.524800	NM_032590	ENSG00000089094	KDM2B	CXXC2|FBXL10|Fbl10|JHDM1B|PCCX2	lysine (K)-specific demethylase 2B	protein-coding	0.070929	0.702595
chr12	122124652	122125653	DER_983	1.88	-0.33	2.91	-3.25	0.00233	0.0316	MORN3	MORN3,TMEM120B		1.30721	4.10744	2.03849	0.534944	24.4674	8.21051	15.9962	Intergenic	CpG	-17592	NM_173855	283385	Hs.434154	NM_173855		MORN3	-	MORN repeat containing 3	protein-coding	0.052947	0.533932
chr12	122386971	122387972	DER_984	4.02	4.71	1.51	3.2	5.67e-05	0.00457	WDR66		WDR66	57.5171	35.5978	120.271	48.6799	2.22431	8.21051	8.5313	intron (NM_001178003, intron 8 of 17)	intron (NM_001178003, intron 8 of 17)	31008	NM_144668	144406	Hs.709837	NM_144668	ENSG00000158023	WDR66	CaM-IP4	WD repeat domain 66	protein-coding	0.002997	0.368263
chr12	122667337	122668338	DER_985	3.99	1.61	5.04	-3.43	5.18e-05	0.00441	LRRC43	DIABLO,IL31,B3GNT4	LRRC43	6.53603	10.2686	2.03849	5.34944	88.9725	29.11	89.5787	exon (NM_001098519, exon 1 of 12)	exon (NM_001098519, exon 1 of 12)	170	NM_001098519	254050	Hs.374856	NM_152759	ENSG00000158113	LRRC43	-	leucine rich repeat containing 43	protein-coding	0.068931	0.648703
chr12	122687330	122688884	DER_986	4.76	3.32	5.64	-2.33	0.00283	0.0351	B3GNT4	DIABLO,IL31	LRRC43,B3GNT4	35.2946	20.5372	18.3464	14.9784	197.964	43.2918	84.2466	promoter-TSS (NM_030765)	promoter-TSS (NM_030765)	-121	NM_030765	79369	Hs.363315	NM_030765	ENSG00000176383	B3GNT4	B3GN-T4|beta3Gn-T4	UDP-GlcNAc:betaGal beta-1,3-N-acetylglucosaminyltransferase 4	protein-coding	0.095882	0.666238
chr12	123932632	123933633	DER_987	2.52	3.19	0.36	2.83	0.00463	0.0466	SNRNP35	RILPL2,SNRNP35		23.5297	35.5978	8.15397	11.2338	2.22431	1.49282	4.26565	Intergenic	L1MB2|LINE|L1	-9519	NR_104103	11066	Hs.632738	NM_007020		SNRNP35	HM-1|U1SNRNPBP	small nuclear ribonucleoprotein, U11/U12 35kDa subunit	protein-coding	0.033966	0.469062
chr12	124864253	124865254	DER_988	3.21	0.44	4.3	-3.86	7.82e-06	0.0019	FAM101A		NCOR2	3.92162	0.684574	6.11548	2.67472	75.6266	26.8708	28.7931	intron (NM_001077261, intron 19 of 47)	intron (NM_001077261, intron 19 of 47)	-42965	NR_106940	102466204		NR_106940	ENSG00000275967	MIR6880	hsa-mir-6880	microRNA 6880	ncRNA	0.034965	0.602794
chr12	124866030	124867031	DER_989	3.91	2.44	4.79	-2.36	0.00197	0.029	FAM101A		NCOR2	13.0721	14.3761	6.11548	10.1639	75.6266	45.531	60.7855	intron (NM_001077261, intron 19 of 47)	intron (NM_001077261, intron 19 of 47)	-44742	NR_106940	102466204		NR_106940	ENSG00000275967	MIR6880	hsa-mir-6880	microRNA 6880	ncRNA	0.030969	0.578842
chr12	124873128	124874129	DER_990	3.64	1.62	4.64	-3.02	0.000184	0.00802	FAM101A		NCOR2	7.84324	9.58403	6.11548	4.27955	97.8697	23.1387	41.5901	intron (NM_001077261, intron 18 of 47)	CpG	-51840	NR_106940	102466204		NR_106940	ENSG00000275967	MIR6880	hsa-mir-6880	microRNA 6880	ncRNA	0.076923	0.698603
chr12	124877202	124878203	DER_991	3.93	2.37	4.84	-2.47	0.00186	0.0282	FAM101A		NCOR2	9.15045	20.5372	24.4619	3.74461	68.9537	21.6459	87.4459	intron (NM_001077261, intron 18 of 47)	intron (NM_001077261, intron 18 of 47)	-55914	NR_106940	102466204		NR_106940	ENSG00000275967	MIR6880	hsa-mir-6880	microRNA 6880	ncRNA	0.021978	0.638723
chr12	124878777	124879778	DER_992	2.15	0.37	3.11	-2.75	0.00326	0.0382	FAM101A		NCOR2	1.30721	4.10744	12.231	0.534944	11.1216	24.6315	22.3947	intron (NM_001077261, intron 18 of 47)	MLT1C|LTR|ERVL-MaLR	-57489	NR_106940	102466204		NR_106940	ENSG00000275967	MIR6880	hsa-mir-6880	microRNA 6880	ncRNA	0.00999	0.553892
chr12	124985308	124986309	DER_993	3.19	1.29	4.17	-2.88	0.000772	0.0169	NCOR2		NCOR2	1.30721	10.9532	18.3464	1.06989	46.7106	27.6172	42.6565	intron (NM_001077261, intron 2 of 47)	intron (NM_001077261, intron 2 of 47)	66202	NM_001077261	9612	Hs.137510	NM_006312	ENSG00000196498	NCOR2	CTG26|N-CoR2|SMAP270|SMRT|SMRTE|SMRTE-tau|TNRC14|TRAC|TRAC-1|TRAC1	nuclear receptor corepressor 2	protein-coding	0.044955	0.605788
chr12	125400863	125403066	DER_994	4.75	5.39	2.79	2.6	0.000971	0.0193	UBC	UBC		75.818	128.015	187.541	51.3546	2.22431	35.8277	12.797	Intergenic	Intergenic	1871	NR_049820	100847004		NR_049820	ENSG00000265345	MIR5188	mir-5188	microRNA 5188	ncRNA	0.01498	0.44873
chr12	127567241	127568242	DER_995	3.16	3.88	0.36	3.52	5.93e-05	0.00469	LOC440117			43.1378	33.5441	40.7699	21.3977	6.67294	0.74641	1.06641	Intergenic	L1ME3A|LINE|L1	-22799	NR_104646	101927592	Hs.385663	NR_104646	ENSG00000249345	LOC101927592	-	uncharacterized LOC101927592	ncRNA	0.006993	0.343313
chr12	132379476	132381408	DER_996	4.93	2.77	5.95	-3.18	0.000184	0.00803	ULK1	PUS1	ULK1	7.84324	16.4298	10.1925	17.1182	269.142	63.4449	77.8481	intron (NM_003565, intron 3 of 27)	intron (NM_003565, intron 3 of 27)	1163	NM_003565	8408	Hs.47061	NM_003565	ENSG00000177169	ULK1	ATG1|ATG1A|UNC51|Unc51.1|hATG1	unc-51 like autophagy activating kinase 1	protein-coding	0.059006	0.682359
chr12	132434084	132435085	DER_997	3.24	1.42	4.21	-2.79	0.00082	0.0175	EP400	PUS1	EP400	1.30721	5.47659	18.3464	4.81449	68.9537	21.6459	30.926	intron (NM_015409, intron 1 of 52)	CpG	119	NM_015409	57634	Hs.723478	NM_015409	ENSG00000183495	EP400	CAGH32|P400|TNRC12	E1A binding protein p400	protein-coding	0.140859	0.747505
chr12	132815956	132816957	DER_998	2.45	-0.33	3.55	-3.88	0.000657	0.0156	LOC100130238	LOC100130238	GALNT9	1.30721	4.10744	2.03849	0.534944	62.2807	3.73205	10.6641	intron (NM_001122636, intron 6 of 10)	intron (NM_001122636, intron 6 of 10)	-35521	NR_024563	100130238	Hs.536338	NR_024563		LOC100130238	-	uncharacterized LOC100130238	ncRNA	0.020979	0.581836
chr12	132861206	132862207	DER_999	2.6	0.41	3.63	-3.22	0.000109	0.00624	LOC100130238	LOC100130238	GALNT9	5.22883	3.42287	4.07699	1.06989	33.3647	34.3349	18.129	intron (NM_001122636, intron 2 of 10)	intron (NM_001122636, intron 2 of 10)	9729	NR_024563	100130238	Hs.536338	NR_024563		LOC100130238	-	uncharacterized LOC100130238	ncRNA	0.03996	0.646707
chr12	133148062	133149063	DER_1000	3.31	0.89	4.37	-3.48	5.14e-05	0.00439	LOC645277	LOC645277,P2RX2	FBRSL1	2.61441	6.16117	2.03849	3.74461	73.4023	24.6315	37.3244	intron (NM_001142641, intron 9 of 16)	intron (NM_001142641, intron 9 of 16)	-10021	NR_106821	102465975		NR_106821	ENSG00000277052	MIR6763	hsa-mir-6763	microRNA 6763	ncRNA	0.064935	0.697605
chr13	20367292	20369616	DER_1001	5.01	5.61	3.35	2.26	0.00238	0.032	PSPC1	PSPC1		112.42	87.6255	103.963	104.314	13.3459	31.3492	24.5275	Intergenic	AluSx|SINE|Alu	-11295	NR_003272	55269	Hs.213198	NM_001042414	ENSG00000121390	PSPC1	PSP1	paraspeckle component 1	protein-coding	0.010327	0.470968
chr13	20701770	20702771	DER_1002	5.77	4.42	6.63	-2.2	0.00296	0.0361	GJA3	GJA3		67.9748	49.2893	59.1163	28.887	358.114	85.8372	193.021	Intergenic	CpG	25430	NR_126380	104355137	Hs.578016	NR_126380	ENSG00000236076	LINC01072	-	long intergenic non-protein coding RNA 1072	ncRNA	0.088911	0.705589
chr13	20767279	20768280	DER_1003	5.15	3.38	6.1	-2.72	0.00271	0.0344	GJB2	GJB6,GJB2,GJA3		19.6081	30.8058	8.15397	21.3977	331.423	40.3062	78.9145	promoter-TSS (NM_004004)	promoter-TSS (NM_004004)	-665	NM_004004	2706	Hs.524894	NM_004004	ENSG00000165474	GJB2	CX26|DFNA3|DFNA3A|DFNB1|DFNB1A|HID|KID|NSRD1|PPK	gap junction protein beta 2	protein-coding	0.05994	0.5998
chr13	20988624	20989625	DER_1004	3.75	1	4.84	-3.84	1.87e-05	0.00281	CRYL1		CRYL1	1.30721	6.84574	6.11548	3.74461	120.113	17.1674	47.9886	intron (NM_015974, intron 5 of 7)	CpG	18861	NR_039721	100616304		NR_039721	ENSG00000263978	MIR4499	-	microRNA 4499	ncRNA	0.063936	0.637725
chr13	23499895	23500896	DER_1005	3.97	2.44	4.87	-2.43	0.00513	0.0493	BASP1P1	BASP1P1		10.4577	19.8526	4.07699	9.09404	126.786	26.1244	39.4573	Intergenic	Intergenic	-28075	NR_033774	646201	Hs.729338	NR_033774		BASP1P1	-	brain abundant, membrane attached signal protein 1 pseudogene 1	pseudo	0.05994	0.608782
chr13	23948936	23949937	DER_1006	3.4	1.71	4.34	-2.63	0.00048	0.013	SACS		SACS	7.84324	3.42287	14.2695	6.41932	66.7294	34.3349	34.1252	intron (NM_014363, intron 2 of 9)	CpG-6260	246	NM_001278055	26278	Hs.159492	NM_014363	ENSG00000151835	SACS	ARSACS|DNAJC29|PPP1R138|SPAX6	sacsin molecular chaperone	protein-coding	0.116883	0.693613
chr13	24132429	24133430	DER_1007	4.68	5.31	2.8	2.51	0.000994	0.0195	TNFRSF19	TNFRSF19		135.95	77.3569	293.543	14.9784	24.4674	19.4067	5.33206	Intergenic	(TG)n|Simple_repeat|Simple_repeat	-11580	NM_148957	55504	Hs.149168	NM_018647	ENSG00000127863	TNFRSF19	TAJ|TAJ-alpha|TRADE|TROY	tumor necrosis factor receptor superfamily, member 19	protein-coding	0.00999	0.44012
chr13	25439105	25440420	DER_1008	3.79	4.56	-0.51	5.07	1.98e-07	0.000324	CENPJ		RNF17	88.8901	47.2356	87.6552	24.0725	2.22431	1.49282	1.06641	intron (NM_001184993, intron 29 of 35)	intron (NM_001184993, intron 29 of 35)	57265	NM_018451	55835	Hs.513379	NM_018451	ENSG00000151849	CENPJ	BM032|CENP-J|CPAP|LAP|LIP1|MCPH6|SASS4|SCKL4|Sas-4	centromere protein J	protein-coding	0.003802	0.329027
chr13	26625500	26626501	DER_1009	3.53	1.05	4.59	-3.54	0.00103	0.02	SHISA2	SHISA2		1.30721	0.684574	2.03849	8.02416	108.991	8.95692	37.3244	promoter-TSS (NM_001007538)	promoter-TSS (NM_001007538)	-802	NM_001007538	387914	Hs.433791	NM_001007538	ENSG00000180730	SHISA2	C13orf13|PRO28631|TMEM46|WGAR9166|bA398O19.2|hShisa	shisa family member 2	protein-coding	0.106893	0.694611
chr13	28527542	28528981	DER_1010	3.89	2.55	4.75	-2.2	0.00194	0.0288	ATP5EP2	ATP5EP2,CDX2,PRHOXNB,PDX1		24.8369	9.58403	16.3079	6.95427	68.9537	44.7846	61.8519	Intergenic	CpG	8918	NR_002162	432369	Hs.574118	NR_002162	ENSG00000180389	ATP5EP2	-	ATP synthase, H+ transporting, mitochondrial F1 complex, epsilon subunit pseudogene 2	pseudo	0.096595	0.675
chr13	31146473	31147474	DER_1011	2.7	3.39	0.31	3.08	0.00109	0.0206	USPL1	USPL1		30.0658	30.1213	32.6159	11.7688	2.22431	5.97128	1.06641	intron (NM_001313893, intron 1 of 4)	intron (NM_001313893, intron 1 of 4)	44761	NM_001313893	3146	Hs.434102	NM_002128	ENSG00000189403	HMGB1	HMG-1|HMG1|HMG3|SBP-1	high mobility group box 1	protein-coding	0.002997	0.340319
chr13	31365268	31366269	DER_1012	3.13	1.67	4.02	-2.34	0.00496	0.0483	ALOX5AP			13.0721	8.89946	16.3079	0.534944	60.0564	23.1387	24.5275	Intergenic	Intergenic	-11575	NR_047012	100874158	Hs.577982	NR_047012	ENSG00000237879	LINC00398	-	long intergenic non-protein coding RNA 398	ncRNA	0.017982	0.511976
chr13	31479997	31480998	DER_1013	2.51	0.56	3.5	-2.94	0.0023	0.0314	C13orf33	C13orf26	C13orf33	7.84324	0.684574	10.1925	0.534944	37.8133	8.95692	25.5939	5' UTR (NM_032849, exon 1 of 5)	5' UTR (NM_032849, exon 1 of 5)	185	NM_032849	84935	Hs.147880	NM_032849	ENSG00000102802	MEDAG	AWMS3|C13orf33|MEDA-4|MEDA4|hAWMS3	mesenteric estrogen-dependent adipogenesis	protein-coding	0.08991	0.715569
chr13	31552641	31553642	DER_1014	2.89	1.07	3.86	-2.79	0.0008	0.0173	C13orf26	C13orf26		3.92162	8.21489	2.03849	3.20966	42.2619	34.3349	22.3947	Intergenic	MER52C|LTR|ERV1	46307	NM_152325	122046	Hs.124463	NM_152325	ENSG00000175664	TEX26	C13orf26	testis expressed 26	protein-coding	0.014985	0.55489
chr13	32420412	32421413	DER_1015	3.11	1.14	4.11	-2.96	0.00256	0.0334	EEF1DP3		EEF1DP3	1.30721	4.10744	2.03849	6.95427	77.8509	12.689	22.3947	promoter-TSS (NR_027062)	promoter-TSS (NR_027062)	-8	NR_027062	196549	Hs.507667	NM_145293		EEF1DP3	-	eukaryotic translation elongation factor 1 delta pseudogene 3	pseudo	0.097902	0.683633
chr13	34295412	34296413	DER_1016	2.78	3.51	-0.33	3.84	0.000174	0.00776	RFC3			10.4577	37.6516	36.6929	20.3279	2.22431	2.23923	1.06641	Intergenic	Intergenic	-44940	NM_001243476	90627	Hs.156551	NM_052851	ENSG00000133121	STARD13	ARHGAP37|DLC2|GT650|LINC00464	StAR-related lipid transfer domain containing 13	protein-coding	0.002997	0.373253
chr13	34514874	34515875	DER_1017	2.96	3.65	0.47	3.19	0.00122	0.0219	RFC3		RFC3	35.2946	32.175	12.231	22.4676	2.22431	0.74641	5.33206	intron (NM_181558, intron 8 of 8)	MER61C|LTR|ERV1	123168	NM_002915	5983	Hs.115474	NM_002915	ENSG00000133119	RFC3	RFC38	replication factor C subunit 3	protein-coding	0.007992	0.381238
chr13	34652747	34653748	DER_1018	3.78	4.44	1.59	2.85	0.00136	0.0234	RFC3			92.8117	52.7122	106.002	6.95427	4.44862	16.421	2.13283	Intergenic	(TG)n|Simple_repeat|Simple_repeat	261041	NM_002915	5983	Hs.115474	NM_002915	ENSG00000133119	RFC3	RFC38	replication factor C subunit 3	protein-coding	0.000999	0.423154
chr13	35273640	35274641	DER_1019	3.21	3.94	0.2	3.73	4.05e-05	0.00402	NBEA			45.7522	37.6516	46.8854	19.7929	2.22431	5.22487	1.06641	Intergenic	MER34C2|LTR|ERV1	-59318	NR_047036	100874179	Hs.569253	NR_047036	ENSG00000225179	LINC00457	-	long intergenic non-protein coding RNA 457	ncRNA	0.005994	0.387226
chr13	36990624	36991625	DER_1020	3.41	4.14	0.51	3.63	6.82e-05	0.005	CCNA1	CCNA1,SPG20		33.9874	35.5978	59.1163	33.7015	2.22431	7.4641	1.06641	Intergenic	Intergenic	-14843	NM_001111046	8900	Hs.417050	NM_003914	ENSG00000133101	CCNA1	CT146	cyclin A1	protein-coding	0.001998	0.344311
chr13	37560374	37561375	DER_1021	3.48	4.18	0.89	3.28	0.00198	0.0291	ALG5	EXOSC8	ALG5	49.6739	11.6378	10.1925	51.3546	2.22431	1.49282	7.46489	intron (NM_013338, intron 5 of 9)	AluJo|SINE|Alu	12630	NM_001142364	29880	Hs.507769	NM_013338	ENSG00000120697	ALG5	bA421P11.2	ALG5, dolichyl-phosphate beta-glucosyltransferase	protein-coding	0.003996	0.372255
chr13	37870537	37871538	DER_1022	2.17	2.89	-0.7	3.6	0.0034	0.0392	CSNK1A1L			18.3009	7.53031	95.8092	0.534944	2.22431	0.74641	1.06641	Intergenic	(TG)n|Simple_repeat|Simple_repeat	187884	NR_125762	103695431	Hs.550637	NR_125762	ENSG00000230390	LINC01048	-	long intergenic non-protein coding RNA 1048	ncRNA	0.004995	0.319361
chr13	37880221	37881222	DER_1023	2.75	3.5	-0.7	4.21	0.000117	0.0065	CSNK1A1L			48.3667	35.5978	34.6544	4.27955	2.22431	0.74641	1.06641	Intergenic	Intergenic	178200	NR_125762	103695431	Hs.550637	NR_125762	ENSG00000230390	LINC01048	-	long intergenic non-protein coding RNA 1048	ncRNA	0.001998	0.301397
chr13	38017654	38018655	DER_1024	2.49	3.18	-0.04	3.22	0.00162	0.0258	POSTN			27.4513	19.1681	14.2695	16.0483	2.22431	3.73205	1.06641	Intergenic	FLAM_C|SINE|Alu	40767	NR_125762	103695431	Hs.550637	NR_125762	ENSG00000230390	LINC01048	-	long intergenic non-protein coding RNA 1048	ncRNA	0.003996	0.388224
chr13	38083239	38084622	DER_1025	4.24	4.93	1.71	3.22	4.4e-05	0.0041	POSTN			50.9811	64.3499	140.656	52.4245	2.22431	14.9282	6.39848	Intergenic	Intergenic	-25009	NR_125762	103695431	Hs.550637	NR_125762	ENSG00000230390	LINC01048	-	long intergenic non-protein coding RNA 1048	ncRNA	0.005061	0.358382
chr13	38753373	38755305	DER_1026	3.42	4.03	1.67	2.36	0.00453	0.0462	UFM1			20.9153	49.9739	24.4619	34.7713	8.89725	7.4641	5.33206	Intergenic	L3|LINE|CR1	-36970	NR_047500	100874188	Hs.569249	NR_047500	ENSG00000223685	LINC00571	-	long intergenic non-protein coding RNA 571	ncRNA	0.002588	0.352819
chr13	38901447	38902448	DER_1027	3.11	3.78	0.93	2.84	0.000928	0.0188	UFM1	UFM1		57.5171	22.5909	32.6159	17.6531	6.67294	5.97128	1.06641	Intergenic	Intergenic	-21961	NM_001286704	51569	Hs.643655	NM_016617		UFM1	BM-002|C13orf20	ubiquitin-fold modifier 1	protein-coding	0.005994	0.354291
chr13	38920469	38921470	DER_1028	3.21	3.97	-0.7	4.67	1.2e-05	0.00224	UFM1	UFM1		30.0658	47.2356	128.425	5.88438	2.22431	0.74641	1.06641	Intergenic	Intergenic	-2939	NM_001286704	51569	Hs.643655	NM_016617		UFM1	BM-002|C13orf20	ubiquitin-fold modifier 1	protein-coding	0.004995	0.314371
chr13	40139179	40140180	DER_1029	3.53	4.22	1.04	3.18	0.000458	0.0127	LHFP		LHFP	15.6865	34.2287	65.2318	46.0052	6.67294	0.74641	5.33206	intron (NM_005780, intron 2 of 3)	intron (NM_005780, intron 2 of 3)	37677	NM_005780	10186	Hs.507798	NM_005780	ENSG00000183722	LHFP	-	lipoma HMGIC fusion partner	protein-coding	0.005994	0.354291
chr13	41756472	41757473	DER_1030	3.57	4.21	1.58	2.63	0.00506	0.0489	KBTBD7	KBTBD6,KBTBD7		27.4513	34.2287	26.5004	48.6799	2.22431	15.6746	4.26565	intron (NR_120423, intron 3 of 3)	AluJr|SINE|Alu	11730	NM_032138	84078	Hs.63841	NM_032138		KBTBD7	-	kelch repeat and BTB (POZ) domain containing 7	protein-coding	0.004995	0.373253
chr13	42031040	42032942	DER_1031	5.12	3.93	5.93	-1.99	0.00494	0.0483	C13orf15	OR7E37P	C13orf15	58.8243	32.8595	34.6544	18.723	171.272	81.3587	140.766	intron (NM_014059, intron 1 of 4)	CpG	449	NM_014059	28984	Hs.507866	NM_014059	ENSG00000102760	RGCC	C13orf15|RGC-32|RGC32|bA157L14.2	regulator of cell cycle	protein-coding	0.097266	0.688912
chr13	42170424	42171425	DER_1032	2.73	3.38	0.68	2.71	0.0043	0.0448	C13orf15		KIAA0564	19.6081	21.2218	85.6167	9.09404	2.22431	8.95692	1.06641	intron (NM_015058, intron 40 of 44)	intron (NM_015058, intron 40 of 44)	-28393	NR_049803	100847026		NR_049803	ENSG00000264190	MIR5006	-	microRNA 5006	ncRNA	0.000999	0.312375
chr13	43270253	43271254	DER_1033	2.91	3.57	0.79	2.78	0.00379	0.0417	C13orf30			23.5297	32.8595	10.1925	24.6074	2.22431	5.22487	4.26565	Intergenic	MLT1I|LTR|ERVL-MaLR	-84933	NM_182508	144809	Hs.16970	NM_182508	ENSG00000179813	FAM216B	C13orf30	family with sequence similarity 216, member B	protein-coding	0.004995	0.433134
chr13	43293871	43294872	DER_1034	2.8	3.53	-0.31	3.84	8.14e-05	0.00544	C13orf30			16.9937	26.0138	55.0393	19.7929	2.22431	0.74641	2.13283	Intergenic	Intergenic	-61315	NM_182508	144809	Hs.16970	NM_182508	ENSG00000179813	FAM216B	C13orf30	family with sequence similarity 216, member B	protein-coding	0.012987	0.374251
chr13	43661985	43662986	DER_1035	2.46	3.2	-0.7	3.9	0.000501	0.0134	DNAJC15		DNAJC15	3.92162	18.4835	69.3088	15.5134	2.22431	0.74641	1.06641	intron (NM_013238, intron 5 of 5)	L3|LINE|CR1	-24816	NR_047013	100874159	Hs.633241	NR_047013		LINC00400	-	long intergenic non-protein coding RNA 400	ncRNA	0.006993	0.333333
chr13	43841889	43842890	DER_1036	2.93	3.67	-0.33	4	3.16e-05	0.00364	DNAJC15		ENOX1	23.5297	39.0207	50.9623	16.5833	2.22431	2.23923	1.06641	intron (NM_017993, intron 13 of 16)	intron (NM_017993, intron 13 of 16)	155088	NR_047013	100874159	Hs.633241	NR_047013		LINC00400	-	long intergenic non-protein coding RNA 400	ncRNA	0.003996	0.336327
chr13	43858394	43859395	DER_1037	2.88	3.62	-0.33	3.95	0.000128	0.00678	DNAJC15		ENOX1	62.7459	26.0138	40.7699	5.34944	2.22431	2.23923	1.06641	intron (NM_017993, intron 12 of 16)	intron (NM_017993, intron 12 of 16)	-164094	NR_120399	100874130	Hs.738887	NR_120399		ENOX1-AS2	-	ENOX1 antisense RNA 2	ncRNA	0.004995	0.38024
chr13	44360961	44361962	DER_1038	4.3	2.58	5.25	-2.67	0.00082	0.0175	ENOX1		ENOX1	26.1441	9.58403	16.3079	6.95427	175.721	41.799	37.3244	promoter-TSS (NM_001242863)	promoter-TSS (NM_001242863)	-345	NM_017993	55068	Hs.128258	NM_017993	ENSG00000120658	ENOX1	CNOX|PIG38|bA64J21.1|cCNOX	ecto-NOX disulfide-thiol exchanger 1	protein-coding	0.094905	0.666667
chr13	45332310	45334174	DER_1039	5.57	6.19	3.77	2.42	0.00114	0.0211	TSC22D1			134.642	137.599	167.156	164.763	46.7106	31.3492	15.9962	Intergenic	Intergenic	50524	NR_038433	144817	Hs.585616	NR_038433	ENSG00000235097	LINC00330	NCRNA00330	long intergenic non-protein coding RNA 330	ncRNA	0.008047	0.437534
chr13	45779415	45782567	DER_1040	5.35	5.95	3.67	2.28	0.0017	0.0267	KCTD4	KCTD4	GTF2F2	150.329	143.076	128.425	112.338	17.7945	50.0095	22.3947	intron (NM_004128, intron 4 of 7)	intron (NM_004128, intron 4 of 7)	-5816	NM_198404	386618	Hs.23406	NM_198404		KCTD4	bA321C24.3	potassium channel tetramerization domain containing 4	protein-coding	0.007297	0.377735
chr13	45810102	45811103	DER_1041	2.63	3.36	-0.51	3.87	0.000133	0.00687	KCTD4	KCTD4	GTF2F2	39.2162	17.1143	38.7314	11.7688	2.22431	1.49282	1.06641	intron (NM_004128, intron 5 of 7)	intron (NM_004128, intron 5 of 7)	-35427	NM_198404	386618	Hs.23406	NM_198404		KCTD4	bA321C24.3	potassium channel tetramerization domain containing 4	protein-coding	0.002997	0.367265
chr13	45812767	45813768	DER_1042	3.21	3.86	1.11	2.76	0.000343	0.0109	KCTD4	KCTD4	GTF2F2	31.373	40.3899	81.5397	13.9085	4.44862	5.97128	4.26565	intron (NM_004128, intron 5 of 7)	intron (NM_004128, intron 5 of 7)	-38092	NM_198404	386618	Hs.23406	NM_198404		KCTD4	bA321C24.3	potassium channel tetramerization domain containing 4	protein-coding	0.014985	0.413174
chr13	45813882	45814883	DER_1043	2.69	3.4	0.11	3.29	0.000292	0.0102	KCTD4	KCTD4	GTF2F2	27.4513	23.9601	40.7699	14.4435	2.22431	2.98564	2.13283	intron (NM_004128, intron 5 of 7)	intron (NM_004128, intron 5 of 7)	-39207	NM_198404	386618	Hs.23406	NM_198404		KCTD4	bA321C24.3	potassium channel tetramerization domain containing 4	protein-coding	0.002997	0.379242
chr13	48582907	48583908	DER_1044	3.47	4.09	1.64	2.46	0.00328	0.0383	SUCLA2	NUDT15,SUCLA2		65.3603	43.1282	32.6159	19.258	2.22431	11.9426	7.46489	Intergenic	L2|LINE|L2	-7945	NM_003850	8803	Hs.743361	NM_003850	ENSG00000136143	SUCLA2	A-BETA|MTDPS5|SCS-betaA	succinate-CoA ligase, ADP-forming, beta subunit	protein-coding	0.004995	0.401198
chr13	48731885	48733455	DER_1045	5.08	5.64	3.63	2.01	0.00477	0.0473	MED4			175.166	54.7659	177.349	80.7765	17.7945	39.5597	27.7267	Intergenic	Intergenic	-63393	NM_001270629	29079	Hs.181112	NM_014166	ENSG00000136146	MED4	ARC36|DRIP36|HSPC126|TRAP36|VDRIP	mediator complex subunit 4	protein-coding	0.011465	0.458307
chr13	48784292	48785293	DER_1046	3.11	3.88	-0.7	4.58	2.24e-05	0.00305	ITM2B	ITM2B		61.4387	35.5978	20.3849	16.5833	2.22431	0.74641	1.06641	Intergenic	Intergenic	-22482	NM_021999	9445	Hs.643683	NM_021999		ITM2B	ABRI|BRI|BRI2|BRICD2B|E25B|E3-16|FBD|RDGCA|imBRI2	integral membrane protein 2B	protein-coding	0.008991	0.376248
chr13	48907178	48908179	DER_1047	3.06	3.81	-0.51	4.31	2.97e-05	0.00349	RB1		RB1	53.5955	47.2356	28.5389	9.62899	2.22431	1.49282	1.06641	intron (NM_000321, intron 2 of 26)	intron (NM_000321, intron 2 of 26)	29795	NM_000321	5925	Hs.408528	NM_000321	ENSG00000139687	RB1	OSRC|PPP1R130|RB|p105-Rb|pRb|pp110	retinoblastoma 1	protein-coding	0.003996	0.353293
chr13	50431307	50432763	DER_1048	3.98	4.64	1.84	2.81	0.00127	0.0225	CTAGE10P	CTAGE10P		84.9684	36.967	34.6544	48.6799	2.22431	14.1818	8.5313	Intergenic	AluY|SINE|Alu	-32510	NR_003268	220429	Hs.448219	NR_003268	ENSG00000181358	CTAGE10P	-	CTAGE family, member 10, pseudogene	pseudo	0.015797	0.417296
chr13	50969088	50970089	DER_1049	2.95	3.6	0.86	2.74	0.00119	0.0217	ST13P4			28.7586	45.1819	55.0393	7.48921	6.67294	5.22487	1.06641	intron (NR_109974, intron 3 of 6)	L1ME1|LINE|L1	131997	NR_125753	103689915	Hs.722230	NR_125753	ENSG00000229323	DLEU1-AS1	LINC01308	DLEU1 antisense RNA 1	ncRNA	0.004995	0.336327
chr13	51103370	51104371	DER_1050	4.02	4.68	1.89	2.79	0.00333	0.0386	DLEU7			47.0594	51.343	14.2695	66.333	2.22431	10.4497	11.7305	Intergenic	Intergenic	-2285	NR_125753	103689915	Hs.722230	NR_125753	ENSG00000229323	DLEU1-AS1	LINC01308	DLEU1 antisense RNA 1	ncRNA	0.012987	0.416168
chr13	52099188	52100189	DER_1051	2.99	3.65	0.86	2.78	0.00107	0.0204	WDFY2			18.3009	27.383	59.1163	21.9327	2.22431	5.97128	4.26565	Intergenic	MSTB|LTR|ERVL-MaLR	-27037	NR_039852	100616423		NR_039852	ENSG00000266611	MIR4703	-	microRNA 4703	ncRNA	0.006993	0.414172
chr13	52287304	52289172	DER_1052	4.44	5.02	2.84	2.18	0.00321	0.0378	DHRS12		WDFY2	83.6612	101.317	48.9238	48.6799	17.7945	21.6459	10.6641	intron (NM_052950, intron 4 of 11)	L1MB3|LINE|L1	90060	NM_001031719	79758	Hs.266728	NM_024705	ENSG00000102796	DHRS12	SDR40C1	dehydrogenase/reductase (SDR family) member 12	protein-coding	0.009101	0.401284
chr13	52702574	52703575	DER_1053	3.34	1.83	4.24	-2.41	0.00403	0.0432	NEK5	NEK3	NEK5	10.4577	10.2686	2.03849	5.88438	73.4023	32.0956	22.3947	promoter-TSS (NR_110306)	promoter-TSS (NR_110306)	43	NR_110306	101929657	Hs.637461	NR_110306	ENSG00000273523	LOC101929657	-	uncharacterized LOC101929657	ncRNA	0.072927	0.607784
chr13	54604345	54605346	DER_1054	2.16	2.88	-0.7	3.58	0.00244	0.0324	MIR1297			32.6802	19.1681	38.7314	0.534944	2.22431	0.74641	1.06641	Intergenic	CT-rich|Low_complexity|Low_complexity	102161	NR_108063	100507428	Hs.351262	NR_108062	ENSG00000234787	LINC00458	LncRNA-ES3	long intergenic non-protein coding RNA 458	ncRNA	0.002997	0.304391
chr13	55892749	55893750	DER_1055	3.77	4.49	0.93	3.56	3.31e-05	0.00367	MIR5007			53.5955	23.9601	79.5012	48.1449	6.67294	5.97128	1.06641	Intergenic	L1PA2|LINE|L1	144660	NR_049804	100846996		NR_049804	ENSG00000264387	MIR5007	-	microRNA 5007	ncRNA	0.004995	0.345309
chr13	57497509	57499370	DER_1056	4.31	5.04	1.3	3.73	6.71e-06	0.00181	PRR20D			149.022	56.1351	77.4628	36.3762	2.22431	8.21051	6.39848	Intergenic	Intergenic	-216613	NM_001130405	729240	Hs.525056	NM_001130405	ENSG00000229665	PRR20C	-	proline rich 20C	protein-coding	0.004299	0.340494
chr13	60586256	60587257	DER_1057	2.76	3.48	-0.18	3.66	0.000302	0.0103	DIAPH3		DIAPH3	9.15045	18.4835	77.4628	20.3279	2.22431	2.98564	1.06641	promoter-TSS (NR_051994)	promoter-TSS (NR_051994)	-96	NR_046539	100874195	Hs.664101	NR_046539	ENSG00000227528	DIAPH3-AS1	-	DIAPH3 antisense RNA 1	ncRNA	0.001998	0.387226
chr13	65119647	65120648	DER_1058	3.16	3.86	0.59	3.26	0.0011	0.0208	LINC00355			11.7649	15.7452	85.6167	33.7015	2.22431	8.21051	1.06641	Intergenic	L2a|LINE|L2	-701889	NR_130763	102723968	Hs.551671	NR_130763	ENSG00000219926	LOC102723968	-	uncharacterized LOC102723968	ncRNA	0.001998	0.368263
chr13	65262654	65264147	DER_1059	4.29	4.97	1.98	2.99	0.00202	0.0293	LINC00355			11.7649	66.4037	91.7322	83.4512	8.89725	20.1531	1.06641	Intergenic	Intergenic	-845142	NR_130763	102723968	Hs.551671	NR_130763	ENSG00000219926	LOC102723968	-	uncharacterized LOC102723968	ncRNA	0.004019	0.351406
chr13	65457396	65458397	DER_1060	2.33	3.06	-0.7	3.77	0.00289	0.0356	LINC00355			30.0658	3.42287	99.8862	0.534944	2.22431	0.74641	1.06641	Intergenic	(TG)n|Simple_repeat|Simple_repeat	-982283	NR_132362	105370242	Hs.578051	NR_132362		LINC01052	-	long intergenic non-protein coding RNA 1052	ncRNA	0.000999	0.272455
chr13	67353583	67354584	DER_1061	2.49	3.15	0.36	2.8	0.00457	0.0464	PCDH9		PCDH9	27.4513	18.4835	75.4243	2.13977	2.22431	1.49282	4.26565	intron (NM_020403, intron 2 of 3)	L1MA9|LINE|L1	-45218	NR_046527	100874064	Hs.569284	NR_046527	ENSG00000228842	PCDH9-AS2	-	PCDH9 antisense RNA 2	ncRNA	0.010989	0.401198
chr13	67501333	67502768	DER_1062	4.09	4.74	2.08	2.65	0.00217	0.0304	PCDH9		PCDH9	71.8964	52.0276	65.2318	48.1449	2.22431	26.1244	4.26565	intron (NM_203487, intron 2 of 4)	intron (NM_203487, intron 2 of 4)	-49471	NR_046636	100874086	Hs.577908	NR_046636	ENSG00000225263	PCDH9-AS3	-	PCDH9 antisense RNA 3	ncRNA	0.004181	0.397632
chr13	68089883	68090884	DER_1063	2.11	2.83	-0.7	3.53	0.00246	0.0326	PCDH9			1.30721	21.2218	55.0393	9.09404	2.22431	0.74641	1.06641	Intergenic	MER94|DNA|hAT-Blackjack	143864	NR_130792	100874145	Hs.508194	NR_130792	ENSG00000230040	LINC00364	-	long intergenic non-protein coding RNA 364	ncRNA	0.003996	0.323353
chr13	68699125	68700126	DER_1064	3.82	4.58	0.09	4.5	1.61e-06	0.000943	PCDH9			23.5297	63.6654	108.04	42.7955	2.22431	4.47846	1.06641	Intergenic	Intergenic	753106	NR_130792	100874145	Hs.508194	NR_130792	ENSG00000230040	LINC00364	-	long intergenic non-protein coding RNA 364	ncRNA	0.004995	0.346307
chr13	71242949	71243950	DER_1065	2.26	2.95	-0.18	3.13	0.0028	0.0349	KLHL1			35.2946	15.7452	14.2695	8.02416	2.22431	2.98564	1.06641	Intergenic	(TCCC)n|Simple_repeat|Simple_repeat	-345824	NR_047699	100885781	Hs.372660	NR_047699	ENSG00000226846	LINC00348	-	long intergenic non-protein coding RNA 348	ncRNA	0.002997	0.352295
chr13	71953489	71954490	DER_1066	3.33	3.97	1.38	2.59	0.00228	0.0313	DACH1			43.1378	44.4973	48.9238	18.723	2.22431	14.1818	3.19924	Intergenic	Intergenic	364716	NR_047699	100885781	Hs.372660	NR_047699	ENSG00000226846	LINC00348	-	long intergenic non-protein coding RNA 348	ncRNA	0.003996	0.358283
chr13	72715879	72716880	DER_1067	3.71	4.42	1.03	3.39	0.00214	0.0301	DACH1			57.5171	12.3223	12.231	62.0535	2.22431	12.689	1.06641	Intergenic	Intergenic	-275049	NM_004392	1602	Hs.129452	NM_004392	ENSG00000276644	DACH1	DACH	dachshund family transcription factor 1	protein-coding	0.005994	0.396208
chr13	73164237	73165238	DER_1068	3.07	3.78	0.41	3.36	0.000268	0.00985	MZT1			19.6081	36.967	57.0778	22.4676	2.22431	6.71769	1.06641	Intergenic	Intergenic	-137150	NM_001286747	79866	Hs.643464	NM_024808	ENSG00000136122	BORA	C13orf34	bora, aurora kinase A activator	protein-coding	0.000999	0.371257
chr13	73374506	73375507	DER_1069	2.57	3.3	-0.33	3.63	0.000346	0.011	DIS3	DIS3	PIBF1	10.4577	30.8058	38.7314	16.0483	2.22431	2.23923	1.06641	intron (NM_006346, intron 5 of 17)	L2a|LINE|L2	-18740	NM_014953	22894	Hs.744104	NM_014953	ENSG00000083520	DIS3	2810028N01Rik|EXOSC11|KIAA1008|RRP44|dis3p	DIS3 homolog, exosome endoribonuclease and 3'-5' exoribonuclease	protein-coding	0.006993	0.357285
chr13	73629846	73630847	DER_1070	4	4.75	0.59	4.15	1.49e-05	0.00248	KLF5	KLF5		58.8243	79.4106	32.6159	48.6799	2.22431	8.21051	1.06641	intron (NM_001286818, intron 1 of 3)	intron (NM_001286818, intron 1 of 3)	1232	NM_001286818	688	Hs.508234	NM_001730	ENSG00000102554	KLF5	BTEB2|CKLF|IKLF	Kruppel-like factor 5 (intestinal)	protein-coding	0.011988	0.373253
chr13	73631577	73633150	DER_1071	3.91	4.51	2.22	2.29	0.0021	0.0299	KLF5		KLF5	30.0658	88.31	67.2703	31.5617	13.3459	12.689	6.39848	promoter-TSS (NM_001730)	promoter-TSS (NM_001730)	-567	NM_001730	688	Hs.508234	NM_001730	ENSG00000102554	KLF5	BTEB2|CKLF|IKLF	Kruppel-like factor 5 (intestinal)	protein-coding	0.033058	0.438374
chr13	73712568	73713569	DER_1072	2.93	3.57	1.01	2.56	0.00225	0.031	KLF5			32.6802	36.2824	34.6544	13.3736	2.22431	5.97128	5.33206	Intergenic	Intergenic	80138	NM_001730	688	Hs.508234	NM_001730	ENSG00000102554	KLF5	BTEB2|CKLF|IKLF	Kruppel-like factor 5 (intestinal)	protein-coding	0.011988	0.384232
chr13	73737194	73738195	DER_1073	2.75	3.44	0.31	3.13	0.00158	0.0255	KLF5			32.6802	37.6516	16.3079	12.3037	2.22431	5.97128	1.06641	Intergenic	Intergenic	104764	NM_001730	688	Hs.508234	NM_001730	ENSG00000102554	KLF5	BTEB2|CKLF|IKLF	Kruppel-like factor 5 (intestinal)	protein-coding	0.000999	0.41018
chr13	73741901	73742902	DER_1074	3.86	4.46	2.16	2.3	0.0027	0.0342	KLF5			53.5955	39.7053	106.002	32.6316	17.7945	13.4354	1.06641	Intergenic	FLAM_C|SINE|Alu	109471	NM_001730	688	Hs.508234	NM_001730	ENSG00000102554	KLF5	BTEB2|CKLF|IKLF	Kruppel-like factor 5 (intestinal)	protein-coding	0	0.377246
chr13	73744911	73745912	DER_1075	2.76	3.49	-0.33	3.82	0.000152	0.00718	KLF5			26.1441	13.0069	103.963	9.62899	2.22431	2.23923	1.06641	Intergenic	Intergenic	112481	NM_001730	688	Hs.508234	NM_001730	ENSG00000102554	KLF5	BTEB2|CKLF|IKLF	Kruppel-like factor 5 (intestinal)	protein-coding	0.00999	0.367265
chr13	73784131	73785132	DER_1076	3.55	4.14	1.97	2.17	0.00446	0.0458	KLF5			43.1378	49.2893	36.6929	27.8171	6.67294	8.21051	10.6641	Intergenic	Intergenic	151701	NM_001730	688	Hs.508234	NM_001730	ENSG00000102554	KLF5	BTEB2|CKLF|IKLF	Kruppel-like factor 5 (intestinal)	protein-coding	0.005994	0.408184
chr13	73860955	73861956	DER_1077	3.92	4.5	2.37	2.13	0.00307	0.0369	KLF5			65.3603	52.7122	69.3088	31.5617	20.0188	5.22487	8.5313	Intergenic	Intergenic	228525	NM_001730	688	Hs.508234	NM_001730	ENSG00000102554	KLF5	BTEB2|CKLF|IKLF	Kruppel-like factor 5 (intestinal)	protein-coding	0.014985	0.431138
chr13	73907935	73908936	DER_1078	3.85	4.47	1.98	2.49	0.00175	0.0272	KLF5			33.9874	42.4436	97.8477	42.7955	2.22431	14.1818	10.6641	Intergenic	Intergenic	-229946	NR_047009	100874155	Hs.672679	NR_047009		LINC00392	-	long intergenic non-protein coding RNA 392	ncRNA	0.007992	0.371257
chr13	73941764	73942765	DER_1079	3.33	4.07	0.2	3.86	4.23e-05	0.00406	KLF5			16.9937	48.6047	67.2703	29.4219	2.22431	5.22487	1.06641	Intergenic	Intergenic	-196117	NR_047009	100874155	Hs.672679	NR_047009		LINC00392	-	long intergenic non-protein coding RNA 392	ncRNA	0.008991	0.372255
chr13	73943061	73944062	DER_1080	3.5	4.14	1.49	2.65	0.00156	0.0254	KLF5			47.0594	41.0744	38.7314	29.9568	2.22431	12.689	5.33206	Intergenic	Intergenic	-194820	NR_047009	100874155	Hs.672679	NR_047009		LINC00392	-	long intergenic non-protein coding RNA 392	ncRNA	0.005994	0.404192
chr13	73993007	73994008	DER_1081	3.11	3.79	0.76	3.03	0.000849	0.0179	KLF5			23.5297	27.383	77.4628	21.3977	2.22431	9.70333	1.06641	Intergenic	Plat_L3|LINE|CR1	-144874	NR_047009	100874155	Hs.672679	NR_047009		LINC00392	-	long intergenic non-protein coding RNA 392	ncRNA	0.002997	0.342315
chr13	73994841	73995842	DER_1082	3.41	4.09	1.08	3.01	0.00298	0.0362	KLF5			19.6081	39.0207	12.231	46.5401	4.44862	10.4497	1.06641	Intergenic	Intergenic	-143040	NR_047009	100874155	Hs.672679	NR_047009		LINC00392	-	long intergenic non-protein coding RNA 392	ncRNA	0.008991	0.370259
chr13	74171288	74172289	DER_1083	3.17	3.94	-0.7	4.64	1.39e-05	0.00241	KLF12			44.445	43.1282	22.4234	23.0026	2.22431	0.74641	1.06641	Intergenic	Intergenic	33407	NR_047009	100874155	Hs.672679	NR_047009		LINC00392	-	long intergenic non-protein coding RNA 392	ncRNA	0.000999	0.363273
chr13	74177311	74178312	DER_1084	3.86	4.55	1.47	3.07	0.000485	0.0131	KLF12			28.7586	55.4505	110.079	41.1907	2.22431	17.1674	2.13283	Intergenic	Intergenic	39430	NR_047009	100874155	Hs.672679	NR_047009		LINC00392	-	long intergenic non-protein coding RNA 392	ncRNA	0.002997	0.377246
chr13	74181484	74182485	DER_1085	3.54	4.32	-0.7	5.02	5.31e-06	0.00167	KLF12			37.909	41.759	24.4619	47.075	2.22431	0.74641	1.06641	Intergenic	Intergenic	43603	NR_047009	100874155	Hs.672679	NR_047009		LINC00392	-	long intergenic non-protein coding RNA 392	ncRNA	0.006993	0.364271
chr13	74507765	74508766	DER_1086	3.14	3.82	0.8	3.02	0.00017	0.00769	KLF12		KLF12	44.445	41.0744	50.9623	12.3037	6.67294	2.98564	2.13283	intron (NM_007249, intron 3 of 7)	L1MEc|LINE|L1	199801	NM_007249	11278	Hs.373857	NM_007249	ENSG00000118922	KLF12	AP-2rep|AP2REP|HSPC122	Kruppel-like factor 12	protein-coding	0.005994	0.354291
chr13	75016545	75017546	DER_1087	4.03	4.62	2.39	2.23	0.00269	0.0342	LOC338864			54.9027	45.8665	85.6167	44.9353	22.2431	11.1962	3.19924	Intergenic	Intergenic	23735	NR_047005	100874151	Hs.564552	NR_047005	ENSG00000226240	LINC00381	-	long intergenic non-protein coding RNA 381	ncRNA	0.004995	0.370259
chr13	76209501	76211213	DER_1088	4.7	3.02	5.64	-2.61	0.00201	0.0293	LMO7		LMO7	22.2225	21.2218	6.11548	14.9784	213.534	47.0238	67.184	promoter-TSS (NR_120412)	promoter-TSS (NR_120412)	-67	NM_001306080	4008	Hs.207631	NM_005358	ENSG00000136153	LMO7	FBX20|FBXO20|LOMP	LIM domain 7	protein-coding	0.10222	0.706947
chr13	76240639	76241640	DER_1089	3.88	4.65	-0.33	4.98	2.75e-06	0.00124	LMO7		LMO7	39.2162	39.0207	32.6159	69.5427	2.22431	2.23923	1.06641	intron (NM_001306080, intron 1 of 30)	L2|LINE|L2	30715	NM_001306080	4008	Hs.207631	NM_005358	ENSG00000136153	LMO7	FBX20|FBXO20|LOMP	LIM domain 7	protein-coding	0.001998	0.373253
chr13	76248858	76249859	DER_1090	4.08	4.7	2.22	2.49	0.000335	0.0108	LMO7		LMO7	53.5955	52.0276	161.041	32.6316	8.89725	16.421	7.46489	intron (NM_001306080, intron 1 of 30)	AluSx1|SINE|Alu	38934	NM_001306080	4008	Hs.207631	NM_005358	ENSG00000136153	LMO7	FBX20|FBXO20|LOMP	LIM domain 7	protein-coding	0.008991	0.369261
chr13	76258254	76259255	DER_1091	3.54	4.19	1.49	2.7	0.00217	0.0304	LMO7		LMO7	39.2162	47.2356	26.5004	35.8412	2.22431	12.689	5.33206	intron (NM_001306080, intron 1 of 30)	intron (NM_001306080, intron 1 of 30)	48330	NM_001306080	4008	Hs.207631	NM_005358	ENSG00000136153	LMO7	FBX20|FBXO20|LOMP	LIM domain 7	protein-coding	0.018981	0.434132
chr13	76279848	76281553	DER_1092	3.78	4.55	-0.33	4.88	1.43e-07	0.000279	LMO7		LMO7	62.7459	51.343	140.656	21.3977	2.22431	2.23923	1.06641	intron (NM_001306080, intron 1 of 30)	intron (NM_001306080, intron 1 of 30)	-54097	NM_015842	4008	Hs.207631	NM_005358	ENSG00000136153	LMO7	FBX20|FBXO20|LOMP	LIM domain 7	protein-coding	0.00176	0.303634
chr13	76299639	76300640	DER_1093	2.79	3.54	-0.7	4.24	0.000366	0.0113	LMO7	LMO7	LMO7	32.6802	54.0813	48.9238	0.534944	2.22431	0.74641	1.06641	intron (NM_001306080, intron 2 of 30)	intron (NM_001306080, intron 2 of 30)	-34658	NM_015842	4008	Hs.207631	NM_005358	ENSG00000136153	LMO7	FBX20|FBXO20|LOMP	LIM domain 7	protein-coding	0.004995	0.317365
chr13	77426877	77428240	DER_1094	5	5.69	2.6	3.09	0.00049	0.0132	KCTD12	KCTD12		74.5108	82.8334	65.2318	144.435	8.89725	29.8564	6.39848	Intergenic	Intergenic	32982	NM_138444	115207	Hs.644125	NM_138444	ENSG00000178695	KCTD12	C13orf2|PFET1|PFETIN	potassium channel tetramerization domain containing 12	protein-coding	0.003668	0.395894
chr13	78595978	78596979	DER_1095	2.93	3.68	-0.7	4.38	2.12e-05	0.003	EDNRB	EDNRB		45.7522	32.175	46.8854	11.2338	2.22431	0.74641	1.06641	intron (NR_047028, intron 2 of 5)	intron (NR_047028, intron 2 of 5)	9460	NR_047028	100874175	Hs.130364	NR_047028		LINC00446	-	long intergenic non-protein coding RNA 446	ncRNA	0.002997	0.349301
chr13	80071455	80072456	DER_1096	2.68	3.37	0.2	3.17	0.00116	0.0214	NDFIP2	NDFIP2	NDFIP2	32.6802	27.383	65.2318	4.27955	2.22431	5.22487	1.06641	intron (NM_001161407, intron 1 of 7)	(TG)n|Simple_repeat|Simple_repeat	-16589	NR_046685	100874208	Hs.602801	NR_046685	ENSG00000232132	NDFIP2-AS1	-	NDFIP2 antisense RNA 1	ncRNA	0.001998	0.383234
chr13	80163431	80165126	DER_1097	4.81	5.5	2.43	3.07	0.000484	0.0131	NDFIP2			64.0531	93.7866	83.5782	110.733	2.22431	27.6172	9.59772	Intergenic	Intergenic	23416	NR_125772	103724388	Hs.434862	NR_125772	ENSG00000227676	LINC01068	-	long intergenic non-protein coding RNA 1068	ncRNA	0.00649	0.427476
chr13	80188014	80189015	DER_1098	3.35	4.08	0.33	3.76	0.000297	0.0102	NDFIP2			43.1378	39.7053	6.11548	36.3762	2.22431	4.47846	2.13283	Intergenic	L2b|LINE|L2	47652	NR_125772	103724388	Hs.434862	NR_125772	ENSG00000227676	LINC01068	-	long intergenic non-protein coding RNA 1068	ncRNA	0.002997	0.41018
chr13	80659745	80661232	DER_1099	3.7	4.32	1.91	2.42	0.00475	0.0473	SPRY2			27.4513	46.551	46.8854	44.9353	2.22431	15.6746	8.5313	Intergenic	Tigger3b|DNA|TcMar-Tigger	75276	NR_104138	101515984	Hs.569290	NR_104138		LINC01080	TCONS_00021856	long intergenic non-protein coding RNA 1080	ncRNA	0.007397	0.383065
chr13	80852331	80853332	DER_1100	2.12	-0.16	3.16	-3.32	0.000744	0.0166	SPRY2			1.30721	0.684574	2.03849	2.67472	28.9161	22.3923	10.6641	Intergenic	LTR12C|LTR|ERV1	62255	NM_005842	10253	Hs.18676	NM_005842	ENSG00000136158	SPRY2	hSPRY2	sprouty RTK signaling antagonist 2	protein-coding	0.034965	0.5998
chr13	80935585	80936586	DER_1101	3.24	3.93	0.69	3.24	0.000278	0.00994	SPRY2	SPRY2		54.9027	17.7989	59.1163	22.4676	2.22431	7.4641	2.13283	Intergenic	Intergenic	-20999	NM_005842	10253	Hs.18676	NM_005842	ENSG00000136158	SPRY2	hSPRY2	sprouty RTK signaling antagonist 2	protein-coding	0.002997	0.394212
chr13	82017290	82018291	DER_1102	3.04	3.75	0.31	3.44	0.00058	0.0146	LINC00564			48.3667	23.2755	16.3079	24.0725	2.22431	5.97128	1.06641	Intergenic	MLT1E1A|LTR|ERVL-MaLR	-216672	NR_047494	100861546	Hs.539621	NR_047494	ENSG00000260094	LINC00564	-	long intergenic non-protein coding RNA 564	ncRNA	0.005994	0.394212
chr13	83329223	83330224	DER_1103	2.51	3.21	-0.04	3.24	0.00467	0.0469				50.9811	23.9601	28.5389	0.534944	2.22431	3.73205	1.06641	Intergenic	(TG)n|Simple_repeat|Simple_repeat	1126805	NM_052910	114798	Hs.415478	NM_052910	ENSG00000178235	SLITRK1	LRRC12|TTM	SLIT and NTRK-like family, member 1	protein-coding	0.003996	0.313373
chr13	84023884	84025277	DER_1104	3.68	4.33	1.62	2.71	0.000801	0.0173	SLITRK1			45.7522	43.1282	91.7322	28.887	2.22431	16.421	4.26565	Intergenic	Intergenic	431948	NM_052910	114798	Hs.415478	NM_052910	ENSG00000178235	SLITRK1	LRRC12|TTM	SLIT and NTRK-like family, member 1	protein-coding	0.005025	0.362267
chr13	84126469	84127470	DER_1105	2.43	3.16	-0.7	3.87	0.00162	0.0258	SLITRK1			48.3667	7.53031	65.2318	0.534944	2.22431	0.74641	1.06641	Intergenic	(CA)n|Simple_repeat|Simple_repeat	329559	NM_052910	114798	Hs.415478	NM_052910	ENSG00000178235	SLITRK1	LRRC12|TTM	SLIT and NTRK-like family, member 1	protein-coding	0.002997	0.293413
chr13	84193003	84194004	DER_1106	3.11	3.84	-0.04	3.88	0.000157	0.00732	SLITRK1			61.4387	45.1819	14.2695	11.7688	2.22431	3.73205	1.06641	Intergenic	Intergenic	263025	NM_052910	114798	Hs.415478	NM_052910	ENSG00000178235	SLITRK1	LRRC12|TTM	SLIT and NTRK-like family, member 1	protein-coding	0.004995	0.309381
chr13	84528565	84529566	DER_1107	3.08	3.84	-0.7	4.54	6.93e-05	0.00504	SLITRK1			37.909	21.9064	10.1925	34.7713	2.22431	0.74641	1.06641	Intergenic	PrimLTR79|LTR|ERV1	-72537	NM_001281503	114798	Hs.415478	NM_052910	ENSG00000178235	SLITRK1	LRRC12|TTM	SLIT and NTRK-like family, member 1	protein-coding	0.007992	0.394212
chr13	84614496	84615497	DER_1108	3.27	3.98	0.46	3.53	0.000126	0.00671	SLITRK1			84.9684	17.7989	71.3473	8.5591	6.67294	1.49282	1.06641	Intergenic	(TG)n|Simple_repeat|Simple_repeat	-99741	NR_046871	100874128	Hs.578060	NR_046871		LINC00333	NCRNA00333	long intergenic non-protein coding RNA 333	ncRNA	0.000999	0.314371
chr13	86083577	86084578	DER_1109	4.11	4.8	1.65	3.15	0.000341	0.0109	SLITRK6			26.1441	64.3499	63.1933	68.4728	2.22431	8.95692	9.59772	intron (NR_046989, intron 1 of 3)	L1MCb|LINE|L1	146339	NR_046989	100874137	Hs.742643	NR_046989	ENSG00000226317	LINC00351	-	long intergenic non-protein coding RNA 351	ncRNA	0.006993	0.396208
chr13	86086269	86087270	DER_1110	2.92	3.68	-0.7	4.38	3.46e-05	0.00374	SLITRK6			35.2946	32.175	24.4619	20.8628	2.22431	0.74641	1.06641	intron (NR_046989, intron 1 of 3)	intron (NR_046989, intron 1 of 3)	149031	NR_046989	100874137	Hs.742643	NR_046989	ENSG00000226317	LINC00351	-	long intergenic non-protein coding RNA 351	ncRNA	0.00999	0.348303
chr13	86438869	86439870	DER_1111	3.3	3.98	0.99	2.99	0.00347	0.0398	SLITRK6			33.9874	8.89946	20.3849	47.075	2.22431	8.95692	3.19924	Intergenic	L1MB8|LINE|L1	-65886	NM_032229	84189	Hs.525105	NM_032229	ENSG00000184564	SLITRK6	DFNMYP	SLIT and NTRK-like family, member 6	protein-coding	0.002997	0.373253
chr13	87089892	87090893	DER_1112	2.21	2.93	-0.7	3.64	0.00118	0.0215	SLITRK6			13.0721	28.7521	10.1925	12.3037	2.22431	0.74641	1.06641	Intergenic	LTR24C|LTR|ERV1	-473783	NR_132371	106144533	Hs.525107	NR_132371		LINC00430	-	long intergenic non-protein coding RNA 430	ncRNA	0.002997	0.320359
chr13	87634568	87635569	DER_1113	2.55	3.29	-0.7	3.99	0.000605	0.0149	LOC642345			26.1441	23.9601	4.07699	19.7929	2.22431	0.74641	1.06641	Intergenic	L2|LINE|L2	70893	NR_132371	106144533	Hs.525107	NR_132371		LINC00430	-	long intergenic non-protein coding RNA 430	ncRNA	0.001998	0.337325
chr13	88178818	88179819	DER_1114	3.57	4.32	0.09	4.23	1.75e-06	0.000997	LOC642345		LOC642345	57.5171	40.3899	99.8862	22.4676	2.22431	4.47846	1.06641	intron (NR_033829, intron 1 of 5)	intron (NR_033829, intron 1 of 5)	91677	NR_039722	100616182		NR_039722	ENSG00000266052	MIR4500	-	microRNA 4500	ncRNA	0.004995	0.360279
chr13	88982431	88983432	DER_1115	3.23	3.85	1.38	2.47	0.00158	0.0256	SLITRK5			23.5297	28.0675	59.1163	27.8171	6.67294	3.73205	6.39848	Intergenic	LTR10D|LTR|ERV1	187809	NR_131919	105370306	Hs.560133	NR_131919		LOC105370306	-	uncharacterized LOC105370306	ncRNA	0.007992	0.354291
chr13	89560757	89561758	DER_1116	3.96	4.69	0.97	3.72	5.55e-05	0.00456	LINC00560			61.4387	47.2356	59.1163	52.4245	2.22431	11.9426	1.06641	Intergenic	Intergenic	-326288	NR_047025	100874172	Hs.569291	NR_047025		LINC00440	-	long intergenic non-protein coding RNA 440	ncRNA	0.001998	0.339321
chr13	89918737	89919738	DER_1117	2.59	3.33	-0.7	4.03	0.000678	0.0158	MIR622			47.0594	20.5372	61.1548	0.534944	2.22431	0.74641	1.06641	intron (NR_047025, intron 1 of 3)	L1MEg|LINE|L1	-30093	NR_131229	105616982	Hs.564527	NR_131229		LINC01047	-	long intergenic non-protein coding RNA 1047	ncRNA	0.005994	0.301397
chr13	90052898	90053899	DER_1118	3.88	4.57	1.41	3.16	5.71e-05	0.00458	MIR622			61.4387	80.0951	85.6167	21.3977	2.22431	9.70333	6.39848	Intergenic	HAL1|LINE|L1	99365	NR_131228	105370308	Hs.599406	NR_131228		LINC01040	TCONS_00021682	long intergenic non-protein coding RNA 1040	ncRNA	0.002997	0.351297
chr13	90086063	90087064	DER_1119	2.39	3.11	-0.51	3.61	0.00396	0.0429	MIR622			41.8306	0.684574	79.5012	2.13977	2.22431	1.49282	1.06641	Intergenic	Intergenic	66200	NR_131228	105370308	Hs.599406	NR_131228		LINC01040	TCONS_00021682	long intergenic non-protein coding RNA 1040	ncRNA	0.003996	0.347305
chr13	90109390	90110391	DER_1120	3.23	3.99	-0.7	4.7	5.13e-06	0.00165	MIR622			35.2946	54.0813	46.8854	19.258	2.22431	0.74641	1.06641	Intergenic	ERVL-E-int|LTR|ERVL	42873	NR_131228	105370308	Hs.599406	NR_131228		LINC01040	TCONS_00021682	long intergenic non-protein coding RNA 1040	ncRNA	0.007992	0.324351
chr13	90166478	90167479	DER_1121	3.64	4.36	0.77	3.59	0.000594	0.0147	MIR622			15.6865	33.5441	20.3849	64.7282	2.22431	8.21051	2.13283	Intergenic	L2b|LINE|L2	-14215	NR_131228	105370308	Hs.599406	NR_131228		LINC01040	TCONS_00021682	long intergenic non-protein coding RNA 1040	ncRNA	0.004995	0.367265
chr13	90966219	90967220	DER_1122	3.55	4.31	0.09	4.22	2.54e-05	0.00324	MIR622			81.0468	23.9601	159.002	5.88438	2.22431	4.47846	1.06641	Intergenic	(CA)n|Simple_repeat|Simple_repeat	83283	NR_030754	693207		NR_030754	ENSG00000207858	MIR622	MIRN622|hsa-mir-622	microRNA 622	ncRNA	0.000999	0.351297
chr13	91096894	91097895	DER_1123	3.62	4.28	1.4	2.88	0.00028	0.00996	MIR622			60.1315	30.1213	99.8862	24.0725	2.22431	11.1962	5.33206	Intergenic	MLT2D|LTR|ERVL	-48148	NR_120414	101927224	Hs.385801	NR_120414		LINC01049	-	long intergenic non-protein coding RNA 1049	ncRNA	0.004995	0.389222
chr13	93901247	93902248	DER_1124	4.21	4.91	1.72	3.18	0.0025	0.0329	GPC6		GPC6	26.1441	41.0744	10.1925	101.639	2.22431	11.9426	8.5313	intron (NM_005708, intron 1 of 8)	intron (NM_005708, intron 1 of 8)	22669	NM_005708	10082	Hs.444329	NM_005708	ENSG00000183098	GPC6	OMIMD1	glypican 6	protein-coding	0.005994	0.386228
chr13	95364783	95365784	DER_1125	3.15	1.38	4.11	-2.72	0.0049	0.0481	SOX21	SOX21		5.22883	9.58403	2.03849	4.27955	84.5239	7.4641	20.2618	promoter-TSS (NM_007084)	promoter-TSS (NM_007084)	313	NR_046514	100507533	Hs.556071	NR_046514	ENSG00000227640	SOX21-AS1	-	SOX21 antisense RNA 1 (head to head)	ncRNA	0.08991	0.687625
chr13	95802538	95803539	DER_1126	2.97	3.7	-0.04	3.74	0.000396	0.0118	ABCC4		ABCC4	54.9027	38.3361	8.15397	13.3736	2.22431	3.73205	1.06641	intron (NM_001301829, intron 18 of 29)	intron (NM_001301829, intron 18 of 29)	150662	NM_005845	10257	Hs.508423	NM_005845	ENSG00000125257	ABCC4	MOAT-B|MOATB|MRP4	ATP binding cassette subfamily C member 4	protein-coding	0.002997	0.391218
chr13	96175452	96176453	DER_1127	2.55	3.22	0.31	2.91	0.00248	0.0328	CLDN10	CLDN10	CLDN10	13.0721	27.383	42.8084	13.3736	2.22431	5.97128	1.06641	intron (NR_046533, intron 2 of 3)	FLAM_A|SINE|Alu	10212	NR_046533	100874194	Hs.569229	NR_046533	ENSG00000223392	CLDN10-AS1	-	CLDN10 antisense RNA 1	ncRNA	0.008991	0.355289
chr13	96296170	96297171	DER_1128	4.08	2.14	5.07	-2.93	0.000286	0.01	DZIP1	DNAJC3,DZIP1	DZIP1	14.3793	4.10744	8.15397	9.62899	86.7482	36.5741	89.5787	5' UTR (NM_014934, exon 1 of 22)	5' UTR (NM_014934, exon 1 of 22)	290	NM_198968	22873	Hs.656580	NM_014934	ENSG00000134874	DZIP1	DZIP|DZIPt1	DAZ interacting zinc finger protein 1	protein-coding	0.087912	0.685629
chr13	97872225	97873226	DER_1129	3.02	3.72	0.41	3.31	0.00115	0.0212	MBNL2	MBNL2		23.5297	14.3761	28.5389	35.8412	2.22431	6.71769	1.06641	Intergenic	Intergenic	-1818	NM_001306070	10150	Hs.657347	NM_144778	ENSG00000139793	MBNL2	MBLL|MBLL39|PRO2032	muscleblind-like splicing regulator 2	protein-coding	0.002997	0.38024
chr13	98907726	98908727	DER_1130	3.94	4.61	1.69	2.92	0.00155	0.0253	MIR3170	MIR3170	FARP1	37.909	41.759	26.5004	66.868	2.22431	9.70333	9.59772	intron (NM_001286839, intron 2 of 27)	intron (NM_001286839, intron 2 of 27)	47448	NR_036129	100422881		NR_036129	ENSG00000263399	MIR3170	mir-3170	microRNA 3170	ncRNA	0.012987	0.388224
chr13	99095418	99096419	DER_1131	4.14	2.6	5.05	-2.45	0.000801	0.0173	STK24		FARP1	11.7649	11.6378	42.8084	6.95427	126.786	36.5741	54.3871	intron (NM_001286839, intron 25 of 27)	intron (NM_001286839, intron 25 of 27)	78461	NM_003576	8428	Hs.508514	NM_003576	ENSG00000102572	STK24	HEL-S-95|MST3|MST3B|STE20|STK3	serine/threonine kinase 24	protein-coding	0.028971	0.598802
chr13	99802209	99803210	DER_1132	4.81	5.46	2.72	2.74	0.00221	0.0307	UBAC2	UBAC2,LOC100289373		60.1315	66.4037	42.8084	129.991	28.9161	7.4641	7.46489	Intergenic	L2|LINE|L2	-49970	NM_001144072	337867	Hs.508545	NM_177967	ENSG00000134882	UBAC2	PHGDHL1	UBA domain containing 2	protein-coding	0.008991	0.424152
chr13	100752596	100753597	DER_1133	3.42	4.01	1.81	2.21	0.00311	0.0371	PCCA	PCCA	PCCA	31.373	33.5441	61.1548	28.887	6.67294	11.1962	6.39848	intron (NM_001127692, intron 1 of 22)	AluSp|SINE|Alu	11827	NM_001127692	5095	Hs.80741	NM_000282	ENSG00000175198	PCCA	-	propionyl-CoA carboxylase alpha subunit	protein-coding	0.01998	0.433134
chr13	103025106	103026107	DER_1134	2.71	3.36	0.59	2.77	0.00521	0.0498	LOC283480	LOC283481	FGF14,LOC283480	36.6018	8.89946	38.7314	17.1182	2.22431	8.21051	1.06641	intron (NR_125912, intron 1 of 1)	intron (NR_125912, intron 1 of 1)	5726	NR_125912	100874081	Hs.569296	NR_125912	ENSG00000234445	FGF14-AS1	-	FGF14 antisense RNA 1	ncRNA	0.005994	0.350299
chr13	103359038	103360039	DER_1135	3.77	4.39	1.99	2.39	0.00264	0.0338	C13orf39	C13orf39		61.4387	58.1888	55.0393	26.2122	13.3459	14.9282	1.06641	Intergenic	L1MC1|LINE|L1	-12667	NM_001010977	196541	Hs.508623	NM_001010977	ENSG00000139780	METTL21C	C13orf39	methyltransferase like 21C	protein-coding	0.007992	0.391218
chr13	103618286	103619287	DER_1136	2.98	3.61	1.15	2.46	0.00406	0.0434	LOC121952			43.1378	26.6984	26.5004	16.5833	2.22431	4.47846	7.46489	Intergenic	L1PA15|LINE|L1	86337	NR_026965	121952	Hs.660773	NR_026965	ENSG00000250878	METTL21EP	METTL21CP1	methyltransferase like 21E, pseudogene	pseudo	0.008991	0.392216
chr13	106808260	106810177	DER_1137	4.09	4.76	1.88	2.88	0.000723	0.0163	LOC728192			27.4513	55.4505	93.7707	62.0535	4.44862	18.6603	4.26565	Intergenic	Intergenic	-219693	NR_034119	728192	Hs.559194	NR_034119		LINC00460	-	long intergenic non-protein coding RNA 460	ncRNA	0.006781	0.371741
chr13	106813223	106814224	DER_1138	3.26	3.97	0.59	3.37	0.000483	0.0131	LOC728192			31.373	24.6447	34.6544	36.9111	2.22431	8.21051	1.06641	Intergenic	Intergenic	-215188	NR_034119	728192	Hs.559194	NR_034119		LINC00460	-	long intergenic non-protein coding RNA 460	ncRNA	0.007992	0.318363
chr13	109908604	109909605	DER_1139	3.18	3.91	0.2	3.7	6e-05	0.00471	IRS2			47.0594	40.3899	38.7314	18.1881	2.22431	5.22487	1.06641	Intergenic	Intergenic	-89453	NR_047700	100885782	Hs.655942	NR_047700	ENSG00000236242	MYO16-AS1	-	MYO16 antisense RNA 1	ncRNA	0.001998	0.377246
chr13	110959006	110960666	DER_1140	5.19	3.2	6.18	-2.98	0.00157	0.0255	COL4A2		COL4A2,COL4A1	24.8369	15.0606	2.03849	22.4676	311.404	56.7272	106.641	promoter-TSS (NM_001845)	promoter-TSS (NM_001845)	205	NM_001846	1284	Hs.508716	NM_001846	ENSG00000134871	COL4A2	ICH|POREN2	collagen, type IV, alpha 2	protein-coding	0.104819	0.704395
chr13	111060038	111061039	DER_1141	3.42	1.97	4.3	-2.33	0.00245	0.0325	COL4A2		COL4A2	9.15045	5.47659	8.15397	9.09404	62.2807	36.5741	33.0588	intron (NM_001846, intron 4 of 47)	intron (NM_001846, intron 4 of 47)	67233	NR_107040	102465872		NR_107040	ENSG00000276765	MIR8073	hsa-mir-8073	microRNA 8073	ncRNA	0.023976	0.556886
chr13	111367917	111368918	DER_1142	3.22	1.48	4.17	-2.68	0.00202	0.0293	ING1	CARS2	ING1	6.53603	2.05372	22.4234	3.74461	82.2996	14.9282	21.3283	intron (NM_005537, intron 1 of 1)	CpG	633	NM_001267728	3621	Hs.46700	NM_005537	ENSG00000153487	ING1	p24ING1c|p33|p33ING1|p33ING1b|p47|p47ING1a	inhibitor of growth family member 1	protein-coding	0.074925	0.615768
chr13	113597504	113598505	DER_1143	3.59	0.56	4.71	-4.15	1.65e-05	0.00262	MCF2L	MCF2L,LOC100289410		3.92162	0.684574	18.3464	0.534944	120.113	18.6603	33.0588	Intergenic	CpG	24948	NR_034002	100289410	Hs.667436	NR_034002		MCF2L-AS1	-	MCF2L antisense RNA 1	ncRNA	0.090909	0.727545
chr13	114017574	114018575	DER_1144	3.9	1.58	4.95	-3.37	0.00012	0.00656	GRTP1		GRTP1	1.30721	4.10744	20.3849	6.41932	104.543	19.4067	71.4497	intron (NM_001286732, intron 2 of 6)	CpG	389	NM_001286733	79774	Hs.745043	NM_024719	ENSG00000139835	GRTP1	TBC1D6	growth hormone regulated TBC protein 1	protein-coding	0.103896	0.703593
chr13	114090745	114091746	DER_1145	2.25	-1.24	3.39	-4.64	9.19e-05	0.00573	ADPRHL1		ADPRHL1	1.30721	0.684574	2.03849	0.534944	51.1592	4.47846	12.797	intron (NM_138430, intron 2 of 6)	intron (NM_138430, intron 2 of 6)	12212	NM_199162	113622	Hs.98669	NM_138430	ENSG00000153531	ADPRHL1	ARH2	ADP-ribosylhydrolase like 1	protein-coding	0.041958	0.629741
chr13	114524048	114525049	DER_1146	3.94	2.43	4.84	-2.41	0.00419	0.044	GAS6		GAS6	11.7649	11.6378	2.03849	12.8386	97.8697	58.9664	38.3909	intron (NM_000820, intron 14 of 14)	intron (NM_000820, intron 14 of 14)	5965	NR_044995	650669	Hs.369201	NM_001039799		GAS6-AS1	-	GAS6 antisense RNA 1	ncRNA	0.050949	0.628743
chr13	114565432	114566433	DER_1147	3.55	1.67	4.53	-2.86	0.00153	0.0251	GAS6	GAS6,FLJ44054	GAS6	3.92162	11.6378	2.03849	6.41932	93.4211	19.4067	37.3244	intron (NM_000820, intron 2 of 14)	CpG	1144	NM_000820	2621	Hs.646346	NM_000820	ENSG00000183087	GAS6	AXLLG|AXSF	growth arrest-specific 6	protein-coding	0.06993	0.631737
chr13	114745859	114746860	DER_1148	3.3	1.99	4.14	-2.16	0.00461	0.0465	RASA3			3.92162	12.3223	26.5004	4.27955	60.0564	29.11	28.7931	TTS (NM_007368)	TTS (NM_007368)	-114395	NR_047495	100861555	Hs.353773	NR_047495	ENSG00000260910	LINC00565	-	long intergenic non-protein coding RNA 565	ncRNA	0.018981	0.58982
chr13	114883849	114885447	DER_1149	4.56	2.91	5.49	-2.58	0.00384	0.0421	RASA3		RASA3	5.22883	10.9532	8.15397	24.6074	129.01	58.22	103.442	intron (NM_007368, intron 1 of 23)	intron (NM_007368, intron 1 of 23)	13447	NM_007368	22821	Hs.593075	NM_007368	ENSG00000185989	RASA3	GAP1IP4BP|GAPIII	RAS p21 protein activator 3	protein-coding	0.030038	0.542839
chr13	114895807	114897249	DER_1150	4.75	2.39	5.81	-3.41	0.000147	0.00713	RASA3		RASA3	1.30721	14.3761	10.1925	13.9085	233.553	68.6697	70.3832	intron (NM_007368, intron 1 of 23)	intron (NM_007368, intron 1 of 23)	1567	NM_007368	22821	Hs.593075	NM_007368	ENSG00000185989	RASA3	GAP1IP4BP|GAPIII	RAS p21 protein activator 3	protein-coding	0.045076	0.60499
chr14	21454463	21455464	DER_1151	3.06	3.73	0.83	2.89	0.00356	0.0405	METT11D1	NDRG2,RNASE13,SLC39A2,TPPP2,METT11D1,RNASE2		14.3793	34.9133	28.5389	29.9568	2.22431	10.4497	1.06641	Intergenic	Intergenic	-3002	NM_001029991	64745	Hs.512693	NM_022734	ENSG00000165792	METTL17	METT11D1	methyltransferase like 17	protein-coding	0.006993	0.433134
chr14	22693529	22694530	DER_1152	3.21	3.88	0.97	2.91	0.00187	0.0283	DAD1			47.0594	36.967	30.5774	20.3279	2.22431	11.9426	1.06641	Intergenic	Intergenic	364114	NM_001344	1603	Hs.82890	NM_001344	ENSG00000129562	DAD1	OST2	defender against cell death 1	protein-coding	0.007992	0.38024
chr14	22755855	22756856	DER_1153	3.54	4.29	0.11	4.18	1.3e-05	0.00233	DAD1			90.1973	40.3899	97.8477	5.88438	2.22431	2.98564	2.13283	Intergenic	(CA)n|Simple_repeat|Simple_repeat	301788	NM_001344	1603	Hs.82890	NM_001344	ENSG00000129562	DAD1	OST2	defender against cell death 1	protein-coding	0.003996	0.326347
chr14	22783469	22784470	DER_1154	2.87	3.55	0.59	2.95	0.00287	0.0355	DAD1			52.2883	13.6915	26.5004	16.5833	2.22431	8.21051	1.06641	Intergenic	Intergenic	274174	NM_001344	1603	Hs.82890	NM_001344	ENSG00000129562	DAD1	OST2	defender against cell death 1	protein-coding	0.003996	0.373253
chr14	23450509	23452025	DER_1155	5.35	3.9	6.24	-2.34	0.0026	0.0336	JUB	JUB,C14orf93,HAUS4	JUB	27.4513	44.4973	48.9238	22.4676	355.89	89.5692	62.9184	exon (NM_032876, exon 1 of 8)	exon (NM_032876, exon 1 of 8)	584	NM_032876	84962	Hs.655832	NM_032876	ENSG00000129474	AJUBA	JUB	ajuba LIM protein	protein-coding	0.093008	0.707317
chr14	23923126	23924427	DER_1156	4.02	4.73	1.29	3.44	4.25e-05	0.00406	NGDN	MIR208B,MYH6,NGDN,MYH7		33.9874	50.6585	116.194	54.0293	2.22431	11.1962	4.26565	Intergenic	MER74B|LTR|ERVL	-15122	NM_015514	25983	Hs.9043	NM_015514	ENSG00000129460	NGDN	C14orf120|CANu1|LCP5|NGD|lpd-2	neuroguidin, EIF4E binding protein	protein-coding	0.003075	0.390169
chr14	24195116	24196117	DER_1157	3.77	2.19	4.69	-2.49	0.000643	0.0154	DHRS2			6.53603	13.0069	10.1925	9.09404	53.3835	58.22	59.7191	Intergenic	Intergenic	90043	NM_005794	10202	Hs.272499	NM_005794	ENSG00000100867	DHRS2	HEP27|SDR25C1	dehydrogenase/reductase (SDR family) member 2	protein-coding	0.018981	0.556886
chr14	24693780	24694781	DER_1158	3.1	3.85	-0.31	4.16	1.25e-05	0.00227	NEDD8	TGM1,CHMP4A,TM9SF1,RABGGTA,GMPR2,TINF2,MDP1,IPO4,TSSK4	NEDD8	41.8306	21.9064	85.6167	16.5833	2.22431	0.74641	2.13283	intron (NM_001199823, intron 1 of 6)	AluSz6|SINE|Alu	7296	NM_006156	4738	Hs.531064	NM_006156	ENSG00000129559	NEDD8	NEDD-8	neural precursor cell expressed, developmentally down-regulated 8	protein-coding	0.008991	0.381238
chr14	24780226	24781227	DER_1159	3.91	2.35	4.82	-2.46	0.00279	0.0349	LTB4R	TGM1,RABGGTA,ADCY4,LTB4R,LTB4R2,C14orf21,DHRS1,RIPK3	CIDEB,LTB4R,LTB4R2	20.9153	15.0606	4.07699	5.34944	100.094	29.8564	53.3206	promoter-TSS (NM_014430)	promoter-TSS (NM_014430)	21	NM_001143919	1241	Hs.567248	NM_181657	ENSG00000213903	LTB4R	BLT1|BLTR|CMKRL1|GPR16|LTB4R1|LTBR1|P2RY7|P2Y7	leukotriene B4 receptor	protein-coding	0.073926	0.658683
chr14	24861601	24862602	DER_1160	4.01	4.69	1.64	3.05	0.000614	0.015	NYNRIN	NFATC4,KHNYN,SDR39U1,NYNRIN,CBLN3		28.7586	29.4367	85.6167	70.6126	2.22431	11.9426	7.46489	Intergenic	Intergenic	-5891	NM_025081	57523	Hs.288348	NM_025081	ENSG00000205978	NYNRIN	CGIN1|KIAA1305	NYN domain and retroviral integrase containing	protein-coding	0.016983	0.44511
chr14	25330088	25331089	DER_1161	3.94	4.63	1.38	3.26	0.00277	0.0347	STXBP6		STXBP6	5.22883	35.5978	46.8854	82.3813	2.22431	15.6746	2.13283	intron (NM_001304477, intron 2 of 5)	intron (NM_001304477, intron 2 of 5)	187618	NM_001304477	29091	Hs.508958	NM_014178	ENSG00000168952	STXBP6	HSPC156|amisyn	syntaxin binding protein 6 (amisyn)	protein-coding	0.003996	0.394212
chr14	27125326	27126582	DER_1162	3.58	4.33	0.2	4.13	6.13e-05	0.00479	NOVA1			39.2162	51.343	14.2695	44.9353	2.22431	5.22487	1.06641	Intergenic	L2|LINE|L2	-58994	NM_006489	4857	Hs.31588	NM_002515	ENSG00000139910	NOVA1	Nova-1	neuro-oncological ventral antigen 1	protein-coding	0.003185	0.341289
chr14	27244427	27245428	DER_1163	2.38	3.12	-0.7	3.82	0.000425	0.0122	MIR4307			40.5234	10.9532	38.7314	6.95427	2.22431	0.74641	1.06641	intron (NR_110033, intron 3 of 3)	intron (NR_110033, intron 3 of 3)	-33627	NR_110556	102724890	Hs.569381	NR_110556	ENSG00000257185	LOC102724890	-	uncharacterized LOC102724890	ncRNA	0.006993	0.353293
chr14	27311060	27312061	DER_1164	3.6	4.26	1.52	2.74	0.00155	0.0252	MIR4307			49.6739	37.6516	75.4243	28.887	2.22431	17.9138	2.13283	Intergenic	Intergenic	-20234	NR_110033	101927062		NR_110033	ENSG00000257845	LOC101927062	-	uncharacterized LOC101927062	ncRNA	0.002997	0.404192
chr14	29140127	29141562	DER_1165	3.54	4.26	0.68	3.58	0.000129	0.00678	FOXG1			73.2036	62.9808	59.1163	9.62899	2.22431	8.95692	1.06641	Intergenic	Intergenic	93681	NR_125758	103695363	Hs.569360	NR_125758		FOXG1-AS1	FOXG1-AS	FOXG1 antisense RNA 1 (head to head)	ncRNA	0.003484	0.353064
chr14	31528480	31530225	DER_1166	4.87	5.51	2.9	2.61	0.00105	0.0201	STRN3	MIR624,STRN3	AP4S1	105.884	85.5717	65.2318	102.174	8.89725	22.3923	19.1954	intron (NM_001254728, intron 1 of 5)	MER8|DNA|TcMar-Tigger	33503	NM_001254728	11154	Hs.293411	NM_007077	ENSG00000100478	AP4S1	AP47B|CLA20|CLAPS4|CPSQ6|SPG52	adaptor-related protein complex 4, sigma 1 subunit	protein-coding	0.006877	0.400344
chr14	31697990	31698991	DER_1167	3.07	3.83	-0.7	4.53	1.88e-05	0.00281	HECTD1	HECTD1		66.6675	24.6447	38.7314	13.3736	2.22431	0.74641	1.06641	Intergenic	Intergenic	-21761	NM_015382	25831	Hs.708017	NM_015382	ENSG00000092148	HECTD1	EULIR	HECT domain containing E3 ubiquitin protein ligase 1	protein-coding	0.000999	0.345309
chr14	32476907	32477908	DER_1168	3.11	3.81	0.56	3.25	0.000138	0.00697	C14orf128			43.1378	28.0675	71.3473	14.4435	2.22431	1.49282	5.33206	Intergenic	Intergenic	68498	NR_027263	84837	Hs.496755	NM_032751		ARHGAP5-AS1	C14orf128	ARHGAP5 antisense RNA 1 (head to head)	ncRNA	0.006993	0.434132
chr14	32813382	32814383	DER_1169	3.01	3.6	1.35	2.25	0.00509	0.049	AKAP6		AKAP6	43.1378	29.4367	48.9238	10.1639	6.67294	9.70333	2.13283	intron (NM_004274, intron 1 of 13)	AluSz6|SINE|Alu	15403	NM_004274	9472	Hs.509083	NM_004274		AKAP6	ADAP100|ADAP6|AKAP100|PRKA6|mAKAP	A kinase (PRKA) anchor protein 6	protein-coding	0.008991	0.431138
chr14	32851787	32852788	DER_1170	2.71	3.41	0.2	3.2	0.00184	0.0281	AKAP6		AKAP6	27.4513	16.4298	110.079	3.20966	2.22431	5.22487	1.06641	intron (NM_004274, intron 1 of 13)	intron (NM_004274, intron 1 of 13)	53808	NM_004274	9472	Hs.509083	NM_004274		AKAP6	ADAP100|ADAP6|AKAP100|PRKA6|mAKAP	A kinase (PRKA) anchor protein 6	protein-coding	0.001998	0.39521
chr14	32976188	32978126	DER_1171	4.45	5.09	2.45	2.64	8.96e-05	0.00567	AKAP6		AKAP6	61.4387	82.8334	185.503	44.9353	17.7945	8.95692	9.59772	intron (NM_004274, intron 2 of 13)	MIR3|SINE|MIR	178678	NM_004274	9472	Hs.509083	NM_004274		AKAP6	ADAP100|ADAP6|AKAP100|PRKA6|mAKAP	A kinase (PRKA) anchor protein 6	protein-coding	0.00516	0.373904
chr14	34058018	34059739	DER_1172	4.19	4.84	2.1	2.75	0.00144	0.0241	EGLN3		NPAS3	30.0658	51.343	108.04	67.4029	2.22431	21.6459	7.46489	intron (NM_022123, intron 4 of 10)	intron (NM_022123, intron 4 of 10)	-119265	NR_132771	106635522		NR_132771		SNORA89	-	small nucleolar RNA, H/ACA box 89	snoRNA	0.004067	0.380372
chr14	34766892	34767893	DER_1173	4.74	5.41	2.51	2.9	0.0049	0.0481	C14orf147			73.2036	42.4436	14.2695	134.806	2.22431	23.8851	13.8634	Intergenic	MER50C|LTR|ERV1	164076	NM_138288	171546	Hs.740577	NM_138288	ENSG00000165389	SPTSSA	C14orf147|SSSPTA	serine palmitoyltransferase, small subunit A	protein-coding	0.00999	0.42515
chr14	35449815	35450816	DER_1174	4.25	4.82	2.72	2.1	0.0017	0.0267	SRP54	C14orf19,SRP54		79.7396	71.8803	103.963	33.7015	17.7945	10.4497	14.9298	Intergenic	AluSq|SINE|Alu	-1789	NM_003136	6729	Hs.167535	NM_003136	ENSG00000100883	SRP54	-	signal recognition particle 54kDa	protein-coding	0.021978	0.43014
chr14	36288503	36289504	DER_1175	3.52	2.01	4.42	-2.4	0.00264	0.0339	BRMS1L	BRMS1L,RALGAPA1		18.3009	4.79202	22.4234	2.67472	88.9725	25.3779	27.7267	Intergenic	Intergenic	-6594	NM_032352	84312	Hs.525299	NM_032352	ENSG00000100916	BRMS1L	BRMS1	breast cancer metastasis-suppressor 1-like	protein-coding	0.030969	0.497006
chr14	37236860	37238405	DER_1176	4.49	5.14	2.41	2.74	0.00123	0.022	PAX9		SLC25A21	67.9748	56.1351	85.6167	82.9163	2.22431	25.3779	10.6641	intron (NM_001171170, intron 3 of 10)	AT_rich|Low_complexity|Low_complexity	110859	NM_006194	5083	Hs.132576	NM_006194	ENSG00000198807	PAX9	STHAG3	paired box 9	protein-coding	0.008414	0.423027
chr14	37289031	37290032	DER_1177	3.75	4.42	1.57	2.85	0.0031	0.0371	PAX9		SLC25A21	30.0658	34.9133	30.5774	59.3788	2.22431	17.1674	3.19924	intron (NM_001171170, intron 2 of 10)	intron (NM_001171170, intron 2 of 10)	132065	NR_039725	100616280		NR_039725	ENSG00000266327	MIR4503	-	microRNA 4503	ncRNA	0.005994	0.418164
chr14	37451306	37452307	DER_1178	3.75	4.38	1.81	2.57	0.000793	0.0172	LOC100129794		SLC25A21	69.282	41.759	81.5397	24.6074	2.22431	10.4497	10.6641	intron (NM_001171170, intron 1 of 10)	AluSx|SINE|Alu	-30210	NR_039725	100616280		NR_039725	ENSG00000266327	MIR4503	-	microRNA 4503	ncRNA	0.004995	0.360279
chr14	37557552	37558553	DER_1179	3.33	4.06	0.41	3.65	8.89e-05	0.00566	LOC100129794		SLC25A21	16.9937	52.7122	73.3858	25.6773	2.22431	6.71769	1.06641	intron (NM_001171170, intron 1 of 10)	intron (NM_001171170, intron 1 of 10)	-83179	NR_033240	100129794	Hs.601579	NR_033240	ENSG00000258708	SLC25A21-AS1	-	SLC25A21 antisense RNA 1	ncRNA	0.008991	0.349301
chr14	37916914	37917915	DER_1180	3.12	3.89	-0.7	4.59	7.66e-06	0.0019	FOXA1		MIPOL1	45.7522	43.8127	48.9238	13.9085	2.22431	0.74641	1.06641	intron (NM_138731, intron 12 of 13)	MER113|DNA|hAT-Charlie	146911	NM_004496	3169	Hs.163484	NM_004496	ENSG00000129514	FOXA1	HNF3A|TCF3A	forkhead box A1	protein-coding	0.004995	0.348303
chr14	37950300	37951301	DER_1181	2.42	3.14	-0.51	3.65	0.00262	0.0337	FOXA1		MIPOL1	53.5955	6.84574	53.0008	0.534944	2.22431	1.49282	1.06641	intron (NM_138731, intron 12 of 13)	(CA)n|Simple_repeat|Simple_repeat	113525	NM_004496	3169	Hs.163484	NM_004496	ENSG00000129514	FOXA1	HNF3A|TCF3A	forkhead box A1	protein-coding	0.002997	0.355289
chr14	38054937	38055938	DER_1182	4.01	4.58	2.47	2.11	0.00323	0.038	FOXA1	FOXA1		50.9811	65.0345	79.5012	35.8412	6.67294	17.1674	13.8634	Intergenic	Intergenic	8888	NM_004496	3169	Hs.163484	NM_004496	ENSG00000129514	FOXA1	HNF3A|TCF3A	forkhead box A1	protein-coding	0.010989	0.412176
chr14	38059307	38060728	DER_1183	4.7	5.28	3.14	2.14	0.0042	0.0441	FOXA1		FOXA1	147.714	71.8803	67.2703	58.3089	33.3647	14.1818	11.7305	3' UTR (NM_004496, exon 2 of 2)	3' UTR (NM_004496, exon 2 of 2)	4308	NM_004496	3169	Hs.163484	NM_004496	ENSG00000129514	FOXA1	HNF3A|TCF3A	forkhead box A1	protein-coding	0.013371	0.390999
chr14	38189232	38190233	DER_1184	2.21	2.93	-0.7	3.63	0.00091	0.0186	FOXA1			23.5297	10.9532	18.3464	14.4435	2.22431	0.74641	1.06641	intron (NM_001310135, intron 8 of 32)	intron (NM_001310135, intron 8 of 32)	125328	NM_001310135	319089	Hs.659936	NM_001007795	ENSG00000139865	TTC6	C14orf25|NCRNA00291	tetratricopeptide repeat domain 6	protein-coding	0.003996	0.349301
chr14	38547080	38548081	DER_1185	3.2	3.82	1.41	2.4	0.00477	0.0473	SSTR1			14.3793	42.4436	112.117	11.7688	4.44862	2.23923	9.59772	Intergenic	(CA)n|Simple_repeat|Simple_repeat	-129624	NM_001049	6751	Hs.248160	NM_001049	ENSG00000139874	SSTR1	SRIF-2|SS-1-R|SS1-R|SS1R	somatostatin receptor 1	protein-coding	0.006993	0.429142
chr14	38613784	38614785	DER_1186	4.17	4.87	1.61	3.27	0.000887	0.0183	SSTR1			35.2946	58.1888	38.7314	79.7066	2.22431	19.4067	2.13283	Intergenic	L2b|LINE|L2	-62920	NM_001049	6751	Hs.248160	NM_001049	ENSG00000139874	SSTR1	SRIF-2|SS-1-R|SS1-R|SS1R	somatostatin receptor 1	protein-coding	0.006993	0.411178
chr14	40095614	40096615	DER_1187	1.93	-0.36	2.98	-3.34	0.00138	0.0236	FBXO33			2.61441	2.7383	2.03849	0.534944	26.6917	6.71769	17.0626	Intergenic	LTR1C|LTR|ERV1	-194410	NM_203301	254170	Hs.146632	NM_203301		FBXO33	BMND12|Fbx33|c14_5247	F-box protein 33	protein-coding	0.015984	0.479042
chr14	42218392	42219393	DER_1188	2.56	3.2	0.61	2.59	0.00502	0.0486	LRFN5		LRFN5	10.4577	38.3361	28.5389	11.7688	4.44862	0.74641	4.26565	intron (NM_152447, intron 1 of 5)	L1PA14|LINE|L1	142128	NM_152447	145581	Hs.136893	NM_152447	ENSG00000165379	LRFN5	C14orf146|FIGLER8|SALM5	leucine rich repeat and fibronectin type III domain containing 5	protein-coding	0.006993	0.317365
chr14	42582706	42583707	DER_1189	2.63	-0.52	3.75	-4.28	0.000163	0.00748	LRFN5			1.30721	1.36915	6.11548	0.534944	68.9537	2.23923	15.9962	Intergenic	LTR12C|LTR|ERV1	506442	NM_152447	145581	Hs.136893	NM_152447	ENSG00000165379	LRFN5	C14orf146|FIGLER8|SALM5	leucine rich repeat and fibronectin type III domain containing 5	protein-coding	0.057942	0.52495
[truncated: 3,133 more rows]

## Sheet: Table S4
Table 3: Super enhancers of the airway epithelium. Table lists location, associated genes and coverage of asthma DERs for all common, healthy and asthma associated-SEs.
[truncated: 1,145 more rows]

## Sheet: Table S5
Table S5: Relationship between H3K27ac and gene expression in the asthma airways.
[truncated: 425 more rows]

[truncated: 1 more sheets: Table S6]
